# Supplementary material for: Future climate forcing potentially without precedent in the last 420 million years
Source: Nat Commun. 2017 Apr 4;8:14845. doi: 10.1038/ncomms14845 (PMC5382278; doi:10.1038/ncomms14845)
Supplement: Supplementary Data 1 — Phanerozoic CO2 compilation used in analyses [file ncomms14845-s2.xlsx]

## Sheet: notes & references
Notes
1. Ekart et al. (1999) compilation: original sources are used when possible; some data from the Permo-Carboniferous are supplanted by data from Tabor et al. (2004) and Montañez et al. (2007).
2. Most paleosol-based CO2 estimates published before Breecker et al. (2009) are recalculated using a soil respiration concentration (S[z]) of 2000 ppm (after Breecker et al., 2009).
3. Goethite-based CO2 estimates are excluded due to uncertainties in modeling isotopic fractionation factors (Rustad and Zarzycki, 2008).
4. Boron-based CO2 estimates of Pearson and Palmer (2000) are excluded due to problems related to diagenesis, vital effects of extinct species, and the evolution of seawater δ11B and alkalinity (Lemarchand et al., 2000; Pearson et al., 2001; Royer et al., 2001a; Pagani et al., 2005a; Klochko et al., 2006, 2009).
5. B/Ca-based CO2 estimates (e.g., Tripati et al. 2009) are excluded due to problems with the proxy (see Allen and Hönisch, 2012).
6. All pre-2013 alkenone-based CO2 records of Pagani and colleagues are abandoned in favor of the record from Zhang et al. (2013); see Zhang et al. (2013) for discussion.
7. Stomatal-based CO2 estimates associated with <5 cuticle fragments are excluded (see Royer [2003] for justification); this affects the records of Retallack (2009a), Liu et al. (2016), Steinthorsdottir et al. (2016), and Sun et al. (2016); additionally, for Retallack (2009a) only cuticles from the genus Ginkgo are included (see Vörding and Kerp [2008] for justification; this restriction also mea…
8. Stomatal ratio method calculated as follows. Lower CO2 bound: 1 SR = 1 RCO2; upper CO2 bound: 1 SR = 2RCO2, where SR = stomatal ratio and RCO2 is the ratio of CO2 in the past relative to today (see Beerling & Royer, 2002; for Ginkgo, CO2 baseline = 300 ppm and SI baseline = 12.1%).
9. Many individual CO2 estimates are based on multiple measurements of the same material; consult original literature for details.
10. All dates are calibrated to the timescale of Gradstein et al. (2012).
References
Allen, K. A., and Hönisch, B., 2012, The planktic foraminiferal B/Ca proxy for seawater carbonate chemistry: a critical evaluation: Earth and Planetary Science Letters, v. 345–348, p. 203-211.
Anagnostou, E., John, E. H., Edgar, K. M., Foster, G. L., Ridgwell, A., Inglis, G. N., Pancost, R. D., Lunt, D. J., and Pearson, P. N., 2016, Changing atmospheric CO2 concentration was the primary driver of early Cenozoic climate: Nature, v. 533, p. 380-384.
Andrews, J.E., Tandon, S.K., and Dennis, P.F., 1995, Concentration of carbon dioxide in the Late Cretaceous atmosphere: Journal of the Geological Society, London, v. 152, p. 1-3.
Atchley, S. C., Nordt, L. C., Dworkin, S. I., Ramezani, J., Parker, W. G., Ash, S. R., and Bowring, S. A., 2013, A linkage among Pangean tectonism, cyclic alluviation, climate change, and biologic turnover in the Late Triassic: the record from the Chinle Formation, Southwestern United States: Journal of Sedimentary Research, v. 83, p. 1147-1161.
Badger, M.P.S., Lear, C.H., Pancost, R.D., Foster, G.L., Bailey, T.R., Leng, M.J., and Abels, H.A., 2013a, CO2 drawdown following the middle Miocene expansion of the Antarctic Ice Sheet: Paleoceanography, v. 28, p. 42-53.
Badger, M. P. S., Schmidt, D. N., Mackensen, A., and Pancost, R. D., 2013b, High-resolution alkenone palaeobarometry indicates relatively stable pCO2 during the Pliocene (3.3–2.8 Ma): Philosophical Transactions of the Royal Society A, v. 371, 20130094.
Barclay, R.S., McElwain, J.C., and Sageman, B.B., 2010, Carbon sequestration activated by a volcanic CO2 pulse during Ocean Anoxic Event 2: Nature Geoscience, v. 3, p. 205-208.
Bartoli, G., Hönisch, B., and Zeebe, R.E., 2011, Atmospheric CO2 decline during the Pliocene intensification of Northern Hemisphere glaciations: Paleoceanography, v. 26, PA4213, doi:10.1029/2010PA002055.
Beerling, D.J., 2002, Low atmospheric CO2 levels during the Permo-Carboniferous glaciation inferred from fossil lycopsids: Proceedings of the National Academy of Sciences, USA, v. 99, p. 12567-12571.
Beerling, D.J., and Royer, D.L., 2002, Fossil plants as indicators of the Phanerozoic global carbon cycle: Annual Review of Earth and Planetary Sciences, v. 30, p. 527-556.
Beerling, D.J., McElwain, J.C., and Osborne, C.P., 1998, Stomatal responses of the 'living fossil' Ginkgo biloba L. to changes in atmospheric CO2 concentrations: Journal of Experimental Botany, v. 49, p. 1603-1607.
Beerling, D.J., Lomax, B.H., Royer, D.L., Upchurch, G.R., and Kump, L.R., 2002, An atmospheric pCO2 reconstruction across the Cretaceous-Tertiary boundary from leaf megafossils: Proceedings of the National Academy of Sciences, USA, v. 99, p. 7836-7840.
Beerling, D.J., Fox, A., and Anderson, C.W., 2009, Quantitative uncertainty analyses of ancient atmospheric CO2 estimates from fossil leaves: American Journal of Science, v. 309, p. 775-787.
Bonis, N.R., Van Konijnenburg-Van Cittert, J.H.A., and Kürschner, W.M., 2010, Changing CO2 conditions during the end-Triassic inferred from stomatal frequency analysis on Lepidopteris ottonis (Goeppert) Schimper and Ginkgoites taeniatus (Braun) Harris: Palaeogeography, Palaeoclimatology, Palaeoecology, v. 295, p. 146-161.
Bottini, C., Erba, E., Tiraboschi, D., Jenkyns, H. C., Schouten, S., and Sinninghe Damsté, J. S., 2015, Climate variability and ocean fertility during the Aptian Stage: Climate of the Past, v. 11, p. 383-402.
Breecker, D. O., 2013, Quantifying and understanding the uncertainty of atmospheric CO2 concentrations determined from calcic paleosols: Geochemistry, Geophysics, Geosystems, v. 14, p. 3210-3220.
Breecker, D.O., Sharp, Z.D., and McFadden, L.D., 2009, Seasonal bias in the formation and stable isotopic composition of pedogenic carbonate in modern soils from central New Mexico, USA: Geological Society of America Bulletin, v. 121, p. 630-640.
Breecker, D. O., and Retallack, G. J., 2014, Refining the pedogenic carbonate atmospheric CO2 proxy and application to Miocene CO2: Palaeogeography, Palaeoclimatology, Palaeoecology, v. 406, p. 1-8.
Cerling, T.E., 1991, Carbon dioxide in the atmosphere: Evidence from Cenozoic and Mesozoic paleosols: American Journal of Science, v. 291, p. 377-400.
—, 1992, Use of carbon isotopes in paleosols as an indicator of the P(CO2) of the paleoatmosphere: Global Biogeochemical Cycles, v. 6, p. 307-314.
Chen, L.-Q., Li, C.-S., Chaloner, W.G., Beerling, D.J., Sun, Q.-G., Collinson, M.E., and Mitchell, P.L., 2001, Assessing the potential for the stomatal characters of extant and fossil Ginkgo leaves to signal atmospheric CO2 change: American Journal of Botany, v. 88, p. 1309-1315.
Cleveland, D.M., Nordt, L.C., Dworkin, S.I., and Atchley, S.C., 2008, Pedogenic carbonate isotopes as evidence for extreme climatic events preceding the Triassic-Jurassic boundary: Implications for the biotic crisis?: Geological Society of America Bulletin, v. 120, p. 1408-1415.
Clyde, W., Sheldon, N., Koch, P., Gunnell, G., and Bartels, W., 2001, Linking the Wasatchian/Bridgerian boundary to the Cenozoic Global Climate Optimum: new magnetostratigraphic and isotopic results from South Pass, Wyoming: Palaeogeography, Palaeoclimatology, Palaeoecology, v. 167, p. 175-199.
Cotton, J.M., and Sheldon, N.D., 2012, New constraints on using paleosols to reconstruct atmospheric pCO2: Geological Society of America Bulletin, v. 124, p. 1411-1423.
Cox, J.E., Railsback, L.B., and Gordon, E.A., 2001, Evidence from Catskill pedogenic carbonates for a rapid large Devonian decrease in atmospheric carbon dioxide concentrations: Northeastern Geology and Environmental Sciences, v. 23, p. 91-102.
Da, J., Zhang, Y. G., Wang, H., Balsam, W., and Ji, J., 2015, An Early Pleistocene atmospheric CO2 record based on pedogenic carbonate from the Chinese loess deposits: Earth and Planetary Science Letters, v. 426, p. 69-75.
Doria, G., Royer, D.L., Wolfe, A.P., Fox, A., Westgate, J.A., Beerling, D.J. 2011. Declining atmospheric CO2 during the late Middle Eocene climate transition. American Journal of Science, v. 311, p. 63-75
Driese, S.G., Mora, C.I., and Elick, J.M., 2000, The paleosol record of increasing plant diversity and depth of rooting and changes in atmospheric pCO2 in the Siluro-Devonian: in White, R.D., ed., Phanerozoic Terrestrial Ecosystems: New Haven, The Paleontological Society Special Publication 6, p. 47-61.
Du, B., Sun, B., Zhang, M., Yang, G., Xing, L., Tang, F., and Bai, Y., 2016, Atmospheric palaeo-CO2 estimates based on the carbon isotope and stomatal data of Cheirolepidiaceae from the Lower Cretaceous of the Jiuquan Basin, Gansu Province: Cretaceous Research, v. 62, p. 142-153.
Dunn, R. E., 2003, Correlation of Leaf Megafossil and Palynological Data with North American Land Mammal Ages from Paleocene-aged Strata of the Ferris and Hanna Formations, Hanna Basin, South-central Wyoming. M.S. Thesis: University of Wyoming, 218 p.
Ekart, D.D., Cerling, T.E., Montañez, I.P., and Tabor, N.J., 1999, A 400 million year carbon isotope record of pedogenic carbonate: implications for paleoatmospheric carbon dioxide: American Journal of Science, v. 299, p. 805-827.
Erdei, B., Utescher, T., Hably, L., Tamás, J., Roth-Nebelsick, A., and Grein, M., 2012, Early Oligocene continental climate of the Palaeogene Basin (Hungary and Slovenia) and the surrounding area: Turkish Journal of Earth Sciences, v. 21, p. 153-186.
Fletcher, B.J., Brentnall, S.J., Anderson, C.W., Berner, R.A., and Beerling, D.J., 2008, Atmospheric carbon dioxide linked with Mesozoic and early Cenozoic climate change: Nature Geoscience, v. 1, p. 43-48.
Foster, G.L., Lear, C.H., and Rae, J.W.B., 2012, The evolution of pCO2, ice volume and climate during the middle Miocene: Earth and Planetary Science Letters, v. 341–344, p. 243-254.
Fox, R. C., 1990, The succession of Paleocene mammals in western Canada, in Bown, T. M., and Rose, K. D., eds., Dawn of the Age of Mammals in the Northern Part of the Rocky Mountain Interior, North America: Boulder, Geological Society of America Special Paper 243, p. 51-70.
Franks, P. J., Royer, D. L., Beerling, D. J., Van de Water, P. K., Cantrill, D. J., Barbour, M. M., and Berry, J. A., 2014, New constraints on atmospheric CO2 concentration for the Phanerozoic: Geophysical Research Letters, v. 41, 2014GL060457.
Gastaldo, R. A., Knight, C. L., Neveling, J., and Tabor, N. J., 2014, Latest Permian paleosols from Wapadsberg Pass, South Africa: implications for Changhsingian climate: Geological Society of America Bulletin, v. 126, p. 665-679.
Ghosh, P., Bhattacharya, S.K., and Jani, R.A., 1995, Palaeoclimate and palaeovegetation in central India during the Upper Cretaceous based on stable isotope composition of the palaeosol carbonates: Palaeogeography, Palaeoclimatology, Palaeoecology, v. 114, p. 285-296.
Ghosh, P., Ghosh, P., and Bhattacharya, S.K., 2001, CO2 levels in the Late Palaeozoic and Mesozoic atmosphere from soil carbonate and organic matter, Satpura basin, Central India: Palaeogeography, Palaeoclimatology, Palaeoecology, v. 170, p. 219-236.
Ghosh, P., Bhattacharya, S.K., and Ghosh, P., 2005, Atmospheric CO2 during the Late Paleozoic and Mesozoic: Estimates from Indian soils, in Ehleringer, J.R., Cerling, T.E., and Dearing, M.D., eds., A History of Atmospheric CO2 and Its Effects on Plants, Animals, and Ecosystems: New York, Springer, p. 8-34.
Gradstein, F.M., Ogg, J.G., and Schmitz, M.D., Ogg, G.M., eds., 2012, The Geologic Time Scale 2012: Elsevier, Amsterdam.
Greenop, R., Foster, G. L., Wilson, P. A., and Lear, C. H., 2014, Middle Miocene climate instability associated with high-amplitude CO2 variability: Paleoceanography, v. 29, p. 845-853.
Greenwood, D.R., Scarr, M.J., and Christophel, D.C., 2003, Leaf stomatal frequency in the Australian tropical rainforest tree Neolitsea dealbata (Lauraceae) as a proxy measure of atmospheric pCO2: Palaeogeography, Palaeoclimatology, Palaeoecology, v. 196, p. 375-393.
Grein, M., Konrad, W., Wilde, V., Utescher, T., and Roth-Nebelsick, A., 2011, Reconstruction of atmospheric CO2 during the early Middle Eocene by application of a gas exchange model to fossil plants from the Messel Formation, Germany: Palaeogeography Palaeoclimatology Palaeoecology, v. 309, p. 383-391.
Grein, M., Oehm, C., Konrad, W., Utescher, T., Kunzmann, L., and Roth-Nebelsick, A., 2013, Atmospheric CO2 from the late Oligocene to early Miocene based on photosynthesis data and fossil leaf characteristics: Palaeogeography, Palaeoclimatology, Palaeoecology, v. 374, p. 41-51.
Gutierrez, K., and Sheldon, N.D., 2012, Paleoenvironmental reconstruction of Jurassic dinosaur habitats of the Vega Formation, Asturias, Spain: GSA Bulletin, v. 124, p. 596-610.
Haworth, M., Hesselbo, S.P., McElwain, J.C., and Robinson, S.A., 2005, Mid Cretaceous pCO2 based on stomata of the extinct conifer Pseudofrenelopsis: Geology, v. 33, p. 749-752.
Helvaci, C., 1998, The Beypazari trona deposit, Ankara Province, Turkey, in Dyni, J. R., and Jones, R. W., eds., Proceedings of the First International Soda Ash Conference, Volume II, Public Information Circular No. 40: Laramie, Wyoming State Geological Survey, p. 67-103.
Hicks, J. F., Johnson, K. R., Obradovich, J. D., Tauxe, L., and Clark, D., 2002, Magnetostratigraphy and geochronology of the Hell Creek and basal Fort Union Formations of southwestern North Dakota and a recalibration of the age of the Cretaceous-Tertiary boundary, in Hartman, J. H., Johnson, K. R., and Nichols, D. J., eds., The Hell Creek Formation and the Cretaceous-Tertiary boundary in the nor…
Hong, S.K., and Lee, Y.I., 2012, Evaluation of atmospheric carbon dioxide concentrations during the Cretaceous: Earth and Planetary Science Letters, v. 327-328, p. 23-28.
Huang, C.M., Retallack, G.J., and Wang, S.C., 2012, Early Cretaceous pCO2 levels recorded from pedogenic carbonates in China: Cretaceous Research, v. 33, p. 42-49.
Huang, C., Retallack, G.J., Wang, C., and Huang, Q., 2013, Paleoatmospheric pCO2 fluctuations across the Cretaceous-Tertiary boundary recorded from paleosol carbonates in NE China: Palaeogeography, Palaeoclimatology, Palaeoecology, v. 385, p. 95-105.
Hyland, E.G., and Sheldon, N.D., 2013, Coupled CO2-climate response during the Early Eocene Climatic Optimum: Palaeogeography, Palaeoclimatology, Palaeoecology, v. 369, p. 125-135.
Hyland, E., Sheldon, N.D., and Fan, M., 2013, Terrestrial paleoenvironmental reconstructions indicate transient peak warming during the early Eocene climatic optimum: Geological Society of America Bulletin, v. 125, p. 1338-1348.
Irmis, R. B., Mundil, R., Martz, J. W., and Parker, W. G., 2011, High-resolution U–Pb ages from the Upper Triassic Chinle Formation (New Mexico, USA) support a diachronous rise of dinosaurs: Earth and Planetary Science Letters, v. 309, p. 258-267.
Jagniecki, E. A., Lowenstein, T. K., Jenkins, D. M., and Demicco, R. V., 2015, Eocene atmospheric CO2 from the nahcolite proxy: Geology, v. 43, p. 1075-1078.
Kenny, R., and Neet, K.E., 1993, Upper Pennsylvanian-Permian (Naco Group) paleosols (north-central Arizona): field and isotopic evidence: Geoderma, v. 58, p. 131-148.
Klochko, K., Kaufman, A.J., Yao, W.S., Byrne, R.H., and Tossell, J.A., 2006, Experimental measurement of boron isotope fractionation in seawater: Earth and Planetary Science Letters, v. 248, p. 276-285.
Klochko, K., Cody, G.D., Tossell, J.A., Dera, P., and Kaufman, A.J., 2009, Re-evaluating boron speciation in biogenic calcite and aragonite using 11B MAS NMR: Geochimica et Cosmochimica Acta, v. 73, p. 1890-1900.
Koch, P.L., Zachos, J.C., and Gingerich, P.D., 1992, Correlation between isotope records in marine and continental carbon reservoirs near the Palaeocene/Eocene boundary: Nature, v. 358, p. 319-322.
Kohn, M. J., Strömberg, C. A. E., Madden, R. H., Dunn, R. E., Evans, S., Palacios, A., and Carlini, A. A., 2015, Quasi-static Eocene–Oligocene climate in Patagonia promotes slow faunal evolution and mid-Cenozoic global cooling: Palaeogeography, Palaeoclimatology, Palaeoecology, v. 435, p. 24-37.
Kürschner, W.M., 1996, Leaf stomata as biosensors of paleoatmospheric CO2 levels: LPP Contributions Series, v. 5, p. 1-153.
Kürschner, W.M., Wagner, F., Dilcher, D.L., and Visscher, H., 2001, Using fossil leaves for the reconstruction of Cenozoic paleoatmospheric CO2 concentrations, in Gerhard, L.C., Harrison, W.E., and Hanson, B.M., eds., Geological Perspectives of Global Climate Change: APPG Studies in Geology 47, Tulsa, The American Association of Petroleum Geologists, p. 169-189.
Kürschner, W.M., Kvacek, Z., and Dilcher, D.L., 2008, The impact of Miocene atmospheric carbon dioxide fluctuations on climate and the evolution of terrestrial ecosystems: Proceedings of the National Academy of Sciences USA, v. 105, p. 449-453.
Kvaček, Z., Manum, S. B., and Boulter, M. C., 1994, Angiosperms from the Palaeogene of Spitsbergen, including an unfinished work by AG Nathorst: Palaeontographica Abteilung B, v. 232, p. 103-128.
Lee, Y.I., 1999, Stable isotopic composition of calcic paleosols of the Early Cretaceous Hasandong Formation, southeastern Korea: Palaeogeography, Palaeoclimatology, Palaeoecology, v. 150, p. 123-133.
Lee, Y.I., and Hisada, K., 1999, Stable isotopic composition of pedogenic carbonates of the Early Cretaceous Shimonoseki Subgroup, western Honshu, Japan: Palaeogeography, Palaeoclimatology, Palaeoecology, v. 153, p. 127-138.
Leier, A., Quade, J., DeCelles, P., and Kapp, P., 2009, Stable isotopic results from paleosol carbonate in South Asia: paleoenvironmental reconstructions and selective alteration: Earth and Planetary Science Letters, v. 279, p. 242-254.
Lemarchand, D., Gaillardet, J., Lewin, É., and Allègre, C.J., 2000, The influence of rivers on marine boron isotopes and implications for reconstructing past ocean pH: Nature, v. 408, p. 951-954.
Lowenstein, T.K., and Demicco, R.V., 2006, Elevated Eocene atmospheric CO2 and its subsequent decline: Science, v. 313, p. 1928.
Li, X., Jenkyns, H. C., Zhang, C., Wang, Y., Liu, L., and Cao, K., 2014, Carbon isotope signatures of pedogenic carbonates from SE China: rapid atmospheric pCO2 changes during middle–late Early Cretaceous time: Geological Magazine, v. 151, p. 830-849.
Liu, X. Y., Gao, Q., Han, M., and Jin, J. H., 2016, Estimates of late middle Eocene pCO2 based on stomatal density of modern and fossil Nageia leaves: Climate of the Past, v. 12, p. 241-253.
Ludvigson, G. A., Joeckel, R. M., Murphy, L. R., Stockli, D. F., González, L. A., Suarez, C. A., Kirkland, J. I., and Al-Suwaidi, A., 2015, The emerging terrestrial record of Aptian-Albian global change: Cretaceous Research, v. 56, p. 1-24.
Malinverno, A., Erba, E., and Herbert, T. D., 2010, Orbital tuning as an inverse problem: chronology of the early Aptian oceanic anoxic event 1a (Selli Level) in the Cismon APTICORE: Paleoceanography, v. 25, PA2203, doi:10.1029/2009PA001769.
Martínez-Botí, M. A., Foster, G. L., Chalk, T. B., Rohling, E. J., Sexton, P. F., Lunt, D. J., Pancost, R. D., Badger, M. P. S., and Schmidt, D. N., 2015, Plio-Pleistocene climate sensitivity evaluated using high-resolution CO2 records: Nature, v. 518, p. 49-54.
Maxbauer, D. P., Royer, D. L., and LePage, B. A., 2014, High Arctic forests during the middle Eocene supported by moderate levels of atmospheric CO2: Geology, v. 42, p. 1027-1030.
Mays, C., Steinthorsdottir, M., and Stilwell, J. D., 2015, Climatic implications of Ginkgoites waarrensis Douglas emend. from the south polar Tupuangi flora, Late Cretaceous (Cenomanian), Chatham Islands: Palaeogeography, Palaeoclimatology, Palaeoecology, v. 438, p. 308-326.
McElwain, J.C., 1998, Do fossil plants signal palaeoatmospheric CO2 concentration in the geological past?: Philosophical Transactions of the Royal Society London, v. B353, p. 83-96.
McElwain, J.C., Beerling, D.J., and Woodward, F.I., 1999, Fossil plants and global warming at the Triassic-Jurassic boundary: Science, v. 285, p. 1386-1390.
McElwain, J.C., Wade-Murphy, J., and Hesselbo, S.P., 2005, Changes in carbon dioxide during an oceanic anoxic event linked to intrusion into Gondwana coals: Nature, v. 435, p. 479-482.
Mertz, D., and Renne, P., 2005, A numerical age for the Messel fossil deposit (UNESCO World Heritage Site derived from 40Ar/39Ar dating on a basaltic rock fragment: Courier Forschungsinstitut Senckenberg, v. 255, p. 67-75.
Montañez, I.P., Tabor, N.J., Niemeier, D., DiMichele, W. A., Frank, T. D., Fielding, C. R., Isbell, J. L., Birgenheier, L.P., and Rygel, M. C., 2007, CO2-forced climate and vegetation instability during late Paleozoic deglaciation: Science, v. 315, p. 87-91.
Mora, C.I., Driese, S.G., and Colarusso, L.A., 1996, Middle and Late Paleozoic atmospheric CO2 levels from soil carbonate and organic matter: Science, v. 271, p. 1105-1107.
Mortazavi, M., Moussavi-Harami, R., Brenner, R.L., Mahboubi, A., and Nadjafi, M., 2013, Stable isotope record in pedogenic carbonates in northeast Iran: Implications for Early Cretaceous (Berriasian–Barremian) paleovegetation and paleoatmospheric P(CO2) levels: Geoderma, v. 211–212, p. 85-97.
Moss, P. T., Greenwood, D. R., and Archibald, S. B., 2005, Regional and local vegetation community dynamics of the Eocene Okanagan Highlands (British Columbia – Washington State) from palynology: Canadian Journal of Earth Sciences, v. 42, p. 187-204.
Muchez, P., Peeters, C., Keppens, E., and Viaene, W.A., 1993, Stable isotopic composition of paleosols in the Lower Visan of eastern Belgium: evidence of evaporation and soil--gas CO2: Chemical Geology, v. 106, p. 389-396.
Naafs, B. D. A., Castro, J. M., De Gea, G. A., Quijano, M. L., Schmidt, D. N., and Pancost, R. D., 2016, Gradual and sustained carbon dioxide release during Aptian Oceanic Anoxic Event 1a: Nature Geoscience, v. 9, p. 135-139.
Nordt, L., Atchley, S., and Dworkin, S.I., 2002, Paleosol barometer indicates extreme fluctuations in atmospheric CO2 across the Cretaceous-Tertiary boundary: Geology, v. 30, p. 703-706.
Nordt, L., Atchley, S., and Dworkin, S.I., 2003, Terrestrial evidence for two greenhouse events in the latest Cretaceous: GSA Today, v. 13(12), p. 4-9.
Nordt, L., Atchley, S., and Dworkin, S., 2015, Collapse of the Late Triassic megamonsoon in western equatorial Pangea, present-day American Southwest: Geological Society of America Bulletin, v. 127, p. 1798-1815.
Olsen, P. E., Whiteside, J. H., LeTourneau, P., and Huber, P., 2005, Jurassic cyclostratigraphy and paleontology of the Hartford Basin, in McHone, N. W., and Peterson, M. J., eds., New England Intercollegiate Geological Conference: Guidebook for Field Trips in Connecticut, State Geological and Natural History Survey of Connecticut Guidebook No. 8, p. 55-105.
Pagani, M., Lemarchand, D., Spivack, A., and Gaillardet, J., 2005a, A critical evaluation of the boron isotope-pH proxy: The accuracy of ancient ocean pH estimates: Geochimica et Cosmochimica Acta, v. 69, p. 953-961.
Passalia, M.G. 2009. Cretaceous pCO2 estimation from stomatal frequency analysis of gymnosperm leaves of Patagonia, Argentina: Palaeogeography, Palaeoclimatology, Palaeoecology, v. 273, p. 17-24.
Pearson, P.N., and Palmer, M.R., 2000, Atmospheric carbon dioxide concentrations over the past 60 million years: Nature, v. 406, p. 695-699.
Pearson, P.N., Ditchfield, P.W., Singano, J., Harcourt-Brown, K.G., Nicholas, C.J., Olsson, R.K., Shackleton, N.J., and Hall, M.A., 2001, Warm tropical sea surface temperatures in the Late Cretaceous and Eocene epochs: Nature, v. 413, p. 481-487.
Pearson, P.N., Foster, G.L., and Wade, B.S., 2009, Atmospheric carbon dioxide through the Eocene-Oligocene climate transition: Nature, v. 461, p. 1110-1113.
Platt, N.H., 1989, Lacustrine carbonates and pedogenesis: sedimentology and origin of palustrine deposits from the Early Cretaceous Rupelo Formation, W. Cameros Basin, N. Spain: Sedimentology, v. 36, p. 665-684.
Prochnow, S.J., Nordt, L.C., Atchley, S.C., and Hudec, M.R., 2006, Multi-proxy paleosol evidence for middle and late Triassic climate trends in eastern Utah: Palaeogeography, Palaeoclimatology, Palaeoecology, v. 232, p. 53-72.
Purvis, K., and Wright, V. P., 1991, Calcretes related to phreatophytic vegetation from the Middle Triassic Otter Sandstone of South West England: Sedimentology, v. 38, p. 539-551.
Quade, J., Solounias, N., and Cerling, T. E., 1994, Stable isotopic evidence from paleosol carbonates and fossil teeth in Greece for forest or woodlands over the past 11 Ma: Palaeogeography, Palaeoclimatology, Palaeoecology, v. 108, p. 41-53.
Quade, J., and Cerling, T. E., 1995, Expansion of C4 grasses in the Late Miocene of Northern Pakistan: evidence from stable isotopes in paleosols: Palaeogeography, Palaeoclimatology, Palaeoecology, v. 115, p. 91-116.
Quan, C., Sun, C., Sun, Y., and Sun, G. 2009. High resolution estimates of paleo-CO2 levels through the Campanian (Late Cretaceous) based on Ginkgo cuticles. Cretaceous Research, v. 30, p. 424-428.
Rapp, S. D., MacFadden, B. J., and Schiebout, J. A., 1983, Magnetic polarity stratigraphy of the early Tertiary Black Peaks Formation, Big Bend National Park, Texas: Journal of Geology, v. 91, p. 555-572.
Raynolds, R. G., Johnson, K. R., Arnold, L. R., Farnham, T. M., Fleming, R. F., Hicks, J., Kelley, S., Lapey, L., Nichols, D., Obradovich, J., and Wilson, M., 2001, The Kiowa core, a continuous drill core through the Denver Basin bedrock aquifers at Kiowa, Elbert County, Colorado: U.S. Geological Survey Open-File Report 01-185.
Reichgelt, T., D'Andrea, W. J., and Fox, B. R. S., 2016, Abrupt plant physiological changes in southern New Zealand at the termination of the Mi-1 event reflect shifts in hydroclimate and pCO2: Earth and Planetary Science Letters, v. 455, p. 115-124.
Reidel, S. P., and Fecht, K. R., 1987, The Huntzinger flow: evidence of surface mixing of the Columbia River Basalt and its petrogenetic implications: Geological Society of America Bulletin, v. 98, p. 664-677.
Retallack, G.J., 2009a, Greenhouse crises of the past 300 million years: GSA Bulletin, v. 121, p. 1441-1455.
Retallack, G.J., 2009b, Refining a pedogenic-carbonate CO2 paleobarometer to quantify a middle Miocene greenhouse spike: Palaeogeography, Palaeoclimatology, Palaeoecology, v. 281, p. 57-65.
Retallack, G. J., 2013, Permian and Triassic greenhouse crises: Gondwana Research, v. 24, p. 90-103.
Robinson, S.A., Andrews, J.E., Hesselbo, S.P., Radley, J.D., Dennis, P.F., Harding, I.C., and Allen, P., 2002, Atmospheric pCO2 and depositional environment from stable-isotope geochemistry of calcrete nodules (Barremian, Lower Cretaceous, Wealden Beds, England): Journal of the Geological Society, London, v. 159, p. 215-224.
Roth-Nebelsick, A., and Konrad, W., 2003, Assimilation and transpiration capabilities of rhyniophytic plants from the Lower Devonian and their implications for paleoatmospheric CO2 concentration: Palaeogeography Palaeoclimatology Palaeoecology, v. 202, p. 153-178.
Roth-Nebelsick, A., Utescher, T., Mosbrugger, V., Diester-Haass, L., and Walther, H., 2004, Changes in atmospheric CO2 concentrations and climate from the Late Eocene to Early Miocene: palaeobotanical reconstruction based on fossil floras from Saxony, Germany: Palaeogeography Palaeoclimatology Palaeoecology, v. 205, p. 43-67.
Roth-Nebelsick, A., Grein, M., Utescher, T., and Konrad, W., 2012, Stomatal pore length change in leaves of Eotrigonobalanus furcinervis (Fagaceae) from the Late Eocene to the Latest Oligocene and its impact on gas exchange and CO2 reconstruction: Review of Palaeobotany and Palynology, v. 174, p. 106-112.
Roth-Nebelsick, A., Oehm, C., Grein, M., Utescher, T., Kunzmann, L., Friedrich, J.-P., and Konrad, W., 2014, Stomatal density and index data of Platanus neptuni leaf fossils and their evaluation as a CO2 proxy for the Oligocene: Review of Palaeobotany and Palynology, v. 206, p. 1-9.
Royer, D.L., 2003, Estimating latest Cretaceous and Tertiary atmospheric CO2 concentration from stomatal indices, in Wing, S.L., Gingerich, P.D., Schmitz, B., and Thomas, E., eds., Causes and Consequences of Globally Warm Climates in the Early Paleogene: Boulder, Colorado, Geological Society of America Special Paper 369, p. 79-93.
Royer, D.L., Berner, R.A., and Beerling, D.J., 2001a, Phanerozoic CO2 change: evaluating geochemical and paleobiological approaches: Earth-Science Reviews, v. 54, p. 349-392.
Royer, D.L., Wing, S.L., Beerling, D.J., Jolley, D.W., Koch, P.L., Hickey, L.J., and Berner, R.A., 2001b, Paleobotanical evidence for near present-day levels of atmospheric CO2 during part of the Tertiary: Science, v. 292, p. 2310-2313.
Rustad, J. R., and Zarzycki, P., 2008, Calculation of site-specific carbon-isotope fractionation in pedogenic oxide minerals: Proceedings of the National Academy of Sciences USA, v. 105, p. 10297-10301.
Sandler, A., 2006, Estimates of atmospheric CO2 levels during the mid-Turonian derived from stable isotope composition of paleosol calcite from Israel, in Alonso-Zarza, A. M., and Tanner, L. H., eds., Paleoenvironmental Record and Applications of Calcretes and Palustrine Carbonates: Boulder, Colorado, Geological Society of America Special Paper 416, p. 75-88.
Schaller, M.F., Wright, J.D., and Kent, D.V., 2011, Atmospheric Pco2 perturbations associated with the Central Atlantic Magmatic Province: Science, v. 331, p. 1404-1408.
Schaller, M.F., Wright, J.D., Kent, D.V., and Olsen, P.E., 2012, Rapid emplacement of the Central Atlantic Magmatic Province as a net sink for CO2: Earth and Planetary Science Letters, v. 323–324, p. 27-39.
Schaller, M. F., Wright, J. D., and Kent, D. V., 2015, A 30 Myr record of Late Triassic atmospheric pCO2 variation reflects a fundamental control of the carbon cycle by changes in continental weathering: Geological Society of America Bulletin, v. 127, p. 661-671.
Seki, O., Foster, G.L., Schmidt, D.N., Mackensen, A., Kawamura, K., and Pancost, R.D., 2010, Alkenone and boron-based Pliocene pCO2 records: Earth and Planetary Science Letters, v. 292, p. 201-211.
Sinha, A., and Stott, L.D., 1994, New atmospheric pCO2 estimates from paleosols during the late Paleocene/early Eocene global warming interval: Global and Planetary Change, v. 9, p. 297-307.
Smith, M. E., Singer, B., and Carroll, A., 2003, 40Ar/39Ar geochronology of the Eocene Green River Formation, Wyoming: Geological Society of America Bulletin, v. 115, p. 549-565.
Smith, R.Y., Greenwood, D.R., and Basinger, J.F., 2010, Estimating paleoatmospheric pCO2 during the Early Eocene Climatic Optimum from stomatal frequency of Ginkgo, Okanagan Highlands, British Columbia, Canada: Palaeogeography, Palaeoclimatology, Palaeoecology, v. 293, p. 120-131.
Srivastava, P., Patel, S., Singh, N., Jamir, T., Kumar, N., Aruche, M., and Patel, R. C., 2013, Early Oligocene paleosols of the Dagshai Formation, India: a record of the oldest tropical weathering in the Himalayan foreland: Sedimentary Geology, v. 294, p. 142-156.
Stap, L. B., de Boer, B., Ziegler, M., Bintanja, R., Lourens, L. J., and van de Wal, R. S. W., 2016, CO2 over the past 5 million years: continuous simulation and new δ11B-based proxy data: Earth and Planetary Science Letters, v. 439, p. 1-10.
Steinthorsdottir, M., Jeram, A.J., and McElwain, J.C., 2011, Extremely elevated CO2 concentrations at the Triassic/Jurassic boundary: Palaeogeography Palaeoclimatology Palaeoecology, v. 308, p. 418-432.
Steinthorsdottir, M., and Vajda, V., 2015, Early Jurassic (late Pliensbachian) CO2 concentrations based on stomatal analysis of fossil conifer leaves from eastern Australia: Gondwana Research, v. 27, p. 932-939.
Steinthorsdottir, M., Porter, A. S., Holohan, A., Kunzmann, L., Collinson, M., and McElwain, J. C., 2016a, Fossil plant stomata indicate decreasing atmospheric CO2 prior to the Eocene–Oligocene boundary: Climate of the Past, v. 12, p. 439-454.
Steinthorsdottir, M., Vajda, V., and Pole, M., 2016b, Global trends of pCO2 across the Cretaceous–Paleogene boundary supported by the first Southern Hemisphere stomatal proxy-based pCO2 reconstruction: Palaeogeography, Palaeoclimatology, Palaeoecology, v. 464, p. 143-152.
Stults, D.Z., Wagner-Cremer, F., and Axsmith, B.J., 2011, Atmospheric paleo-CO2 estimates based on Taxodium distichum (Cupressaceae) fossils from the Miocene and Pliocene of eastern North America: Palaeogeography Palaeoclimatology Palaeoecology, v. 309, p. 327-332.
Suchecki, R.K., Hubert, J.F., and Birney de Wit, C.C., 1988, Isotopic imprint of climate and hydrogeochemistry on terrestrial strata of the Triassic-Jurassic Hartford and Fundy Rift Basins: Journal of Sedimentary Petrology, v. 58, p. 801-811.
Sun, B., Xiao, L., Xie, S., Deng, S., Wang, Y., Jia, H., Turner, S., 2007, Quantitative analysis of paleoatmospheric CO2 level based on stomatal characters of fossil Ginkgo from Jurassic to Cretaceous in China: Acta Geologica Sinica, v. 81, p. 931-939.
Sun, B.-N., Wang, Q.-J., Konrad, W., Ma, F.-J., Dong, J.-L., and Wang, Z.-X., 2017, Reconstruction of atmospheric CO2 during the Oligocene based on leaf fossils from the Ningming Formation in Guangxi, China: Palaeogeography, Palaeoclimatology, Palaeoecology, doi:10.1016/j.palaeo.2016.09.015.
Sun, Y., Li, X., Zhao, G., Liu, H., and Zhang, Y., 2016, Aptian and Albian atmospheric CO2 changes during oceanic anoxic events: evidence from fossil Ginkgo cuticles in Jilin Province, Northeast China: Cretaceous Research, v. 62, p. 130-141.
Tabor, N.J., Yapp, C.J., and Montañez, I.P., 2004, Goethite, calcite and organic matter from Permian and Triassic soils: Carbon isotopes and CO2 concentrations: Geochimica et Cosmochimica Acta, v. 68, p. 1503-1517.
Tanner, L.H., Hubert, J.F., Coffey, B.P., and McInerney, D.P., 2001, Stability of atmospheric CO2 levels across the Triassic/Jurassic boundary: Nature, v. 411, p. 675-677.
Tauxe, L., Gee, J., Gallet, Y., Pick, T., and Bown, T., 1994, Magnetostratigraphy of the Willwood Formation, Bighorn Basin, Wyoming: new constraints on the location of Paleocene/Eocene boundary: Earth and Planetary Science Letters, v. 125, p. 159-172.
Tipple, B.J., Meyers, S.R., and Pagani, M., 2010, Carbon isotope ratio of Cenozoic CO2: a comparative evaluation of available geochemical proxies: Paleoceanography, v. 25, PA3202, doi:10.1029/2009PA001851.
Tripati, A.K., Roberts, C.D., and Eagle, R.A., 2009, Coupling of CO2 and ice sheet stability over major climate transitions of the last 20 million years: Science, v. 326, p. 1394-1397.
van der Burgh, J., Visscher, H., Dilcher, D.L., and Kürschner, W.M., 1993, Paleoatmospheric signatures in Neogene fossil leaves: Science, v. 260, p. 1788-1790.
Vörding, B., and Kerp, H., 2008, Stomatal indices of Peltaspermum martinsii (Pteridospermopsida, Peltaspermaceae) from the Upper Permian Bletterbach Gorge and their possible applicability as CO2 proxies: Neues Jahrbuch Für Geologie und Paläontologie Abhandlungen, v. 248, p. 245-255.
Wan, C.B., Wang, D.H., Zhu, Z.P., and Quan, C., 2011, Trend of Santonian (Late Cretaceous) atmospheric CO2 and global mean land surface temperature: evidence from plant fossils: Science China Earth Sciences, v. 54, p. 1338-1345.
Wang, Y., Momohara, A., Wang, L., Lebreton-Anberrée, J., and Zhou, Z., 2015, Evolutionary history of atmospheric CO2 during the late Cenozoic from fossilized Metasequoia needles: PLoS ONE, v. 10 (7), e0130941.
Whiteside, J. H., Lindström, S., Irmis, R. B., Glasspool, I. J., Schaller, M. F., Dunlavey, M., Nesbitt, S. J., Smith, N. D., and Turner, A. H., 2015, Extreme ecosystem instability suppressed tropical dinosaur dominance for 30 million years: Proceedings of the National Academy of Sciences USA, v. 112, p. 7909-7913.
Wing, S. L., Alroy, J., and Hickey, L. J., 1995, Plant and mammal diversity in the Paleocene to Early Eocene of the Bighorn Basin: Palaeogeography Palaeoclimatology Palaeoecology, v. 115, p. 117-155.
Wing, S. L., Bao, H., and Koch, P. L., 2000, An early Eocene cool period? Evidence for continental cooling during the warmest part of the Cenozoic, in Huber, B. T., MacLeod, K. G., and Wing, S. L., eds., Warm Climates in Earth History: Cambridge, Cambridge University Press, p. 197-237.
Wu, J.-Y., Ding, S.-T., Li, Q.-J., Sun, B.-N., and Wang, Y.-D., 2016, Reconstructing paleoatmospheric CO2 levels based on fossil Ginkgoites from the Upper Triassic and Middle Jurassic in Northwest China: Paläontologische Zeitschrift, v. 90, p. 377-387.
Yan, D.F., Sun, B.N., Xie, S.P., Li, X.C., and Wen, W.W., 2009, Response to paleoatmospheric CO2 concentration of Solenites vimineus (Phillips) Harris (Ginkgophyta) from the Middle Jurassic of the Yaojie Basin, Gansu Province, China: Science in China Series D: Earth Sciences, v. 52, p. 2029-2039.
Zhang, Y. G., Pagani, M., Liu, Z., Bohaty, S. M., and DeConto, R., 2013, A 40-million-year history of atmospheric CO2: Philosophical Transactions of the Royal Society A, v. 371, 20130096.

## Sheet: proxies
Supplementary Data 1. Phanerozoic CO2 compilation used in analyses. "Type" describes whether the CO2 estimate is a mean or median value. "CO2 range" describes the construction of the "CO2 low" and "CO2 high" values; "Distribution" describes their statistical distribution. "Reported CO2" columns give the CO2 values reported in the original publications; for the pedognic-carbonate-based estimates, …
PALEOSOLS (d13C)											reported	reported	reported	reported				ALKENONES (d13C)											reported	reported			STOMATA											reported	reported			MARINE BORON (d11B)
Reference	Age	Age	Age	Age	CO2	type	CO2 low	CO2 high	CO2 range	Distribution	CO2	CO2 low	CO2 high	S(z)	S(z) used	Notes		Reference	Age	Age	Age	Age	CO2	type	CO2 low	CO2 high	CO2 range	Distribution	CO2 low	CO2 high	Notes		Reference	Age	Age	Age	Age	CO2	type	CO2 low	CO2 high	CO2 range	Distribution	CO2 low	CO2 high	Notes		Reference	Age
	description	(Ma)	old	young	(ppm)		(ppm)	(ppm)			(ppm)	(ppm)	(ppm)	(ppm)	(ppm)				description	(Ma)	old	young	(ppm)		(ppm)	(ppm)			(ppm)	(ppm)				description	(Ma)	old	young	(ppm)		(ppm)	(ppm)			(ppm)	(ppm)				description
Suchecki et al., 1988 (reported in Ekart et al., 1999)	McCoy Brook Formation (Lower Jurassic: Hettangian-Sinemurian)	196.05	201.3	190.8	1204	mean	602	2408	16 and 84 percentiles; uncertainty determined originally by varying only S(z); uncertainty calculated here by adopted the generalized, right-skewed errors of +100/-50% taken from the conservative, fully-propagated estimates of Breecker et al. (2013, p. 3218)	right skewed (mode < mean)	3010	2600	3550	5000	2000			Seki et al., 2010		0.1999			288.876	mean	262.908	314.844	ranging the physiological parameter "b" from 90 to 108; in the absence of further knowledge, uncertainties are intepreted here to represent +/- one standard error	best estimate taken here as the mean of the "low" and "high" values, so a gaussian distribution is implied (mean = mode)	262.908	314.844	site 999A		van der Burgh et al., 1993 (updated by Kürschner et al., 1996)	Tiglian	2.1	2.4	1.8	357.5	mean	250.25	589.875	16 and 84 percentiles; reported range corresponds to +/- one standard error of the regression function, and so likely underestimates true uncertainty (uncertainty in the fossil measurements are not taken into account, for example); uncertainties calculated here as +65%/-30% of the best-estimate, a conservative envelope taken from the fully propagated error analysis of Beerling et al. (2009)	right skewed (mode < mean); reported distribution is gaussian	340	375	stomatal index		Pearson et al., 2009 (updated by Anagnostou et al., 2016)
Suchecki et al., 1988 (reported in Ekart et al., 1999)	New Haven Arkose (early to middle Nornian; also, nearby U-Pb date of 211.9 +/- 2.1 Ma; see Olsen et al., 2005)	211.9	214	209.8	1264	mean	632	2528	16 and 84 percentiles; uncertainty determined originally by varying only S(z); uncertainty calculated here by adopted the generalized, right-skewed errors of +100/-50% taken from the conservative, fully-propagated estimates of Breecker et al. (2013, p. 3218)	right skewed (mode < mean)	3160	1800	5400	5000	2000			Seki et al., 2010		0.25345			245.769	mean	223.676	267.861	ranging the physiological parameter "b" from 90 to 108; in the absence of further knowledge, uncertainties are intepreted here to represent +/- one standard error	best estimate taken here as the mean of the "low" and "high" values, so a gaussian distribution is implied (mean = mode)	223.676	267.861	site 999A		van der Burgh et al., 1993 (updated by Kürschner et al., 1996)	Early Brunssummian	5.1			357.5	mean	250.25	589.875	16 and 84 percentiles; reported range corresponds to +/- one standard error of the regression function, and so likely underestimates true uncertainty (uncertainty in the fossil measurements are not taken into account, for example); uncertainties calculated here as +65%/-30% of the best-estimate, a conservative envelope taken from the fully propagated error analysis of Beerling et al. (2009)	right skewed (mode < mean); reported distribution is gaussian	340	375	stomatal index		Pearson et al., 2009 (updated by Anagnostou et al., 2016)
Suchecki et al., 1988 (reported in Ekart et al., 1999)	Wolfville Formation (Carnian-Norian)	223.25	237	209.5	800	mean	400	1600	16 and 84 percentiles; uncertainty determined originally by varying only S(z); uncertainty calculated here by adopted the generalized, right-skewed errors of +100/-50% taken from the conservative, fully-propagated estimates of Breecker et al. (2013, p. 3218)	right skewed (mode < mean)	2000	1600	2400	5000	2000			Seki et al., 2010		0.4563			255.08	mean	232.15	278.01	ranging the physiological parameter "b" from 90 to 108; in the absence of further knowledge, uncertainties are intepreted here to represent +/- one standard error	best estimate taken here as the mean of the "low" and "high" values, so a gaussian distribution is implied (mean = mode)	232.15	278.01	site 999A		van der Burgh et al., 1993 (updated by Kürschner et al., 1996)	Susterian	7.2			270	mean	189	445.5	16 and 84 percentiles; reported range corresponds to +/- one standard error of the regression function, and so likely underestimates true uncertainty (uncertainty in the fossil measurements are not taken into account, for example); uncertainties calculated here as +65%/-30% of the best-estimate, a conservative envelope taken from the fully propagated error analysis of Beerling et al. (2009)	right skewed (mode < mean); reported distribution is gaussian	255	285	stomatal index		Pearson et al., 2009 (updated by Anagnostou et al., 2016)
Platt, 1989 (reported in Cerling, 1991)	Berriasian	142.2	145	139.4	560	mean	280	1120	16 and 84 percentiles; uncertainty determined originally by varying only S(z); uncertainty calculated here by adopted the generalized, right-skewed errors of +100/-50% taken from the conservative, fully-propagated estimates of Breecker et al. (2013, p. 3218)	right skewed (mode < mean)	2100	1600	2600	7500	2000			Seki et al., 2010		0.9			242.587	mean	220.78	264.394	ranging the physiological parameter "b" from 90 to 108; in the absence of further knowledge, uncertainties are intepreted here to represent +/- one standard error	best estimate taken here as the mean of the "low" and "high" values, so a gaussian distribution is implied (mean = mode)	220.78	264.394	site 999A		van der Burgh et al., 1993 (updated by Kürschner et al., 1996)	Linne C	8.5			350	mean	245	577.5	16 and 84 percentiles; reported range corresponds to +/- one standard error of the regression function, and so likely underestimates true uncertainty (uncertainty in the fossil measurements are not taken into account, for example); uncertainties calculated here as +65%/-30% of the best-estimate, a conservative envelope taken from the fully propagated error analysis of Beerling et al. (2009)	right skewed (mode < mean); reported distribution is gaussian	340	360	stomatal index		Pearson et al., 2009 (updated by Anagnostou et al., 2016)
Purvis & Wright, 1991 (reported in Ekart et al., 1999)	Anisian-Ladinian	242.05	247.1	237	284	mean	142	568	16 and 84 percentiles; uncertainty determined originally by varying only S(z); uncertainty calculated here by adopted the generalized, right-skewed errors of +100/-50% taken from the conservative, fully-propagated estimates of Breecker et al. (2013, p. 3218)	right skewed (mode < mean)	710	400	1000	5000	2000			Seki et al., 2010		1			252.32	mean	229.638	275.001	ranging the physiological parameter "b" from 90 to 108; in the absence of further knowledge, uncertainties are intepreted here to represent +/- one standard error	best estimate taken here as the mean of the "low" and "high" values, so a gaussian distribution is implied (mean = mode)	229.638	275.001	site 999A		van der Burgh et al., 1993 (updated by Kürschner et al., 1996)	Linne B	10.5			370	mean	259	610.5	16 and 84 percentiles; reported range corresponds to +/- one standard error of the regression function, and so likely underestimates true uncertainty (uncertainty in the fossil measurements are not taken into account, for example); uncertainties calculated here as +65%/-30% of the best-estimate, a conservative envelope taken from the fully propagated error analysis of Beerling et al. (2009)	right skewed (mode < mean); reported distribution is gaussian	350	390	stomatal index		Pearson et al., 2009 (updated by Anagnostou et al., 2016)
Cerling, 1991	New Haven Arkose (early to middle Nornian; also, nearby U-Pb date of 211.9 +/- 2.1 Ma; see Olsen et al., 2005)	211.9	214	209.8	666.667	mean	333.333	1333.33	16 and 84 percentiles; uncertainty determined originally by varying only S(z); uncertainty calculated here by adopted the generalized, right-skewed errors of +100/-50% taken from the conservative, fully-propagated estimates of Breecker et al. (2013, p. 3218)	right skewed (mode < mean)	2500	2000	3000	7500	2000			Seki et al., 2010		1.2			266.498	mean	242.542	290.455	ranging the physiological parameter "b" from 90 to 108; in the absence of further knowledge, uncertainties are intepreted here to represent +/- one standard error	best estimate taken here as the mean of the "low" and "high" values, so a gaussian distribution is implied (mean = mode)	242.542	290.455	site 999A		Kürschner et al., 1996	Late Reuverian	2.775	3	2.55	276	mean	193.2	455.4	16 and 84 percentiles; reported range corresponds to +/- one standard error of the regression function, and so likely underestimates true uncertainty (uncertainty in the fossil measurements are not taken into account, for example); uncertainties calculated here as +65%/-30% of the best-estimate, a conservative envelope taken from the fully propagated error analysis of Beerling et al. (2009)	right skewed (mode < mean); reported distribution is gaussian	260	292	stomatal index		Pearson et al., 2009 (updated by Anagnostou et al., 2016)
Cerling, 1992	Pliocene	3.96	5.33	2.59	80	mean	40	160	16 and 84 percentiles; uncertainty determined originally by varying only S(z); uncertainty calculated here by adopted the generalized, right-skewed errors of +100/-50% taken from the conservative, fully-propagated estimates of Breecker et al. (2013, p. 3218)	right skewed (mode < mean)	300	0	1000	7500	2000			Seki et al., 2010		1.3			270.641	mean	246.312	294.969	ranging the physiological parameter "b" from 90 to 108; in the absence of further knowledge, uncertainties are intepreted here to represent +/- one standard error	best estimate taken here as the mean of the "low" and "high" values, so a gaussian distribution is implied (mean = mode)	246.312	294.969	site 999A		Kürschner et al., 1996	Early Reuverian	3.4			330	median	315	349	16 and 84 percentiles; uncertainty determined by Monte Carlo approach of Beerling et al. (2009)	right skewed (mode < mean); reported distribution is gaussian	315	349	stomatal index		Pearson et al., 2009 (updated by Anagnostou et al., 2016)
Cerling, 1992	late Miocene	8.365	11.4	5.33	133.333	mean	66.6667	266.667	16 and 84 percentiles; uncertainty determined originally by varying only S(z); uncertainty calculated here by adopted the generalized, right-skewed errors of +100/-50% taken from the conservative, fully-propagated estimates of Breecker et al. (2013, p. 3218)	right skewed (mode < mean)	500	0	1000	7500	2000			Seki et al., 2010		1.5			276.662	mean	251.792	301.532	ranging the physiological parameter "b" from 90 to 108; in the absence of further knowledge, uncertainties are intepreted here to represent +/- one standard error	best estimate taken here as the mean of the "low" and "high" values, so a gaussian distribution is implied (mean = mode)	251.792	301.532	site 999A		Kürschner et al., 1996	Late Brunssummian	4			362.5	mean	253.75	598.125	16 and 84 percentiles; reported range corresponds to +/- one standard error of the regression function, and so likely underestimates true uncertainty (uncertainty in the fossil measurements are not taken into account, for example); uncertainties calculated here as +65%/-30% of the best-estimate, a conservative envelope taken from the fully propagated error analysis of Beerling et al. (2009)	right skewed (mode < mean); reported distribution is gaussian	345	380	stomatal index		Pearson et al., 2009 (updated by Anagnostou et al., 2016)
Cerling, 1992	middle Miocene	13.7	16	11.4	133.333	mean	66.6667	266.667	16 and 84 percentiles; uncertainty determined originally by varying only S(z); uncertainty calculated here by adopted the generalized, right-skewed errors of +100/-50% taken from the conservative, fully-propagated estimates of Breecker et al. (2013, p. 3218)	right skewed (mode < mean)	500	0	1000	7500	2000			Seki et al., 2010		1.7519			270.333	mean	246.032	294.634	ranging the physiological parameter "b" from 90 to 108; in the absence of further knowledge, uncertainties are intepreted here to represent +/- one standard error	best estimate taken here as the mean of the "low" and "high" values, so a gaussian distribution is implied (mean = mode)	246.032	294.634	site 999A		Kürschner et al., 1996	Middle Brunssummian	4.6			270	mean	189	445.5	16 and 84 percentiles; reported range corresponds to +/- one standard error of the regression function, and so likely underestimates true uncertainty (uncertainty in the fossil measurements are not taken into account, for example); uncertainties calculated here as +65%/-30% of the best-estimate, a conservative envelope taken from the fully propagated error analysis of Beerling et al. (2009)	right skewed (mode < mean); reported distribution is gaussian	255	285	stomatal index		Pearson et al., 2009 (updated by Anagnostou et al., 2016)
Cerling, 1992	early Eocene (Willwood Formation); magnetostratigraphy by Tauxe et al. (1994) suggests 55-52 Ma	53.5	55	52	80	mean	40	160	16 and 84 percentiles; uncertainty determined originally by varying only S(z); uncertainty calculated here by adopted the generalized, right-skewed errors of +100/-50% taken from the conservative, fully-propagated estimates of Breecker et al. (2013, p. 3218)	right skewed (mode < mean)	300	0	1000	7500	2000			Seki et al., 2010		2.109			254.296	mean	231.437	277.155	ranging the physiological parameter "b" from 90 to 108; in the absence of further knowledge, uncertainties are intepreted here to represent +/- one standard error	best estimate taken here as the mean of the "low" and "high" values, so a gaussian distribution is implied (mean = mode)	231.437	277.155	site 999A		Beerling et al., 1998	Middle Jurassic	168.8	174.1	163.5	879.241	mean	586.161	1172.32	not clear because the method is semi-quantitative and because the uncertainty range is calculated by ranging the conversion of stomatal ratio to RCO2 from 1:1 to 1:2 (see note #8 in companion worksheet); in the absence of further knowledge, the reported CO2 range is taken as equivalent to +/- one standard error	not clear, but likely to be right skewed (mode < mean)	586.161	1172.32	stomatal ratio		Seki et al., 2010
Cerling, 1992	Albian (from Ekart et al., 1999); Proctor Locality in Twin Mountains Formation (Lower Cretaceous)	106.75	113	100.5	600	mean	300	1200	16 and 84 percentiles; uncertainty determined originally by varying only S(z); uncertainty calculated here by adopted the generalized, right-skewed errors of +100/-50% taken from the conservative, fully-propagated estimates of Breecker et al. (2013, p. 3218)	right skewed (mode < mean)	2250	1500	3000	7500	2000			Seki et al., 2010		2.3092			273.427	mean	248.848	298.006	ranging the physiological parameter "b" from 90 to 108; in the absence of further knowledge, uncertainties are intepreted here to represent +/- one standard error	best estimate taken here as the mean of the "low" and "high" values, so a gaussian distribution is implied (mean = mode)	248.848	298.006	site 999A		Beerling et al., 1998	Lower Jurassic (Hettangian)	200.3	201.3	199.3	863.816	mean	575.877	1151.75	not clear because the method is semi-quantitative and because the uncertainty range is calculated by ranging the conversion of stomatal ratio to RCO2 from 1:1 to 1:2 (see note #8 in companion worksheet); in the absence of further knowledge, the reported CO2 range is taken as equivalent to +/- one standard error	not clear, but likely to be right skewed (mode < mean)	575.877	1151.75	stomatal ratio		Seki et al., 2010
Koch et al., 1992	just after the PETM in the Bighorn Basin	55.5	56	55	328	mean	164	656	16 and 84 percentiles; uncertainty determined originally by varying only S(z); uncertainty calculated here by adopted the generalized, right-skewed errors of +100/-50% taken from the conservative, fully-propagated estimates of Breecker et al. (2013, p. 3218)	right skewed (mode < mean)	820	500	1150	5000	2000			Seki et al., 2010		2.592			267.398	mean	243.361	291.435	ranging the physiological parameter "b" from 90 to 108; in the absence of further knowledge, uncertainties are intepreted here to represent +/- one standard error	best estimate taken here as the mean of the "low" and "high" values, so a gaussian distribution is implied (mean = mode)	243.361	291.435	site 999A		Beerling et al., 1998	Upper Triassic (Rhaetian)	205.4	209.5	201.3	757.5	mean	505	1010	not clear because the method is semi-quantitative and because the uncertainty range is calculated by ranging the conversion of stomatal ratio to RCO2 from 1:1 to 1:2 (see note #8 in companion worksheet); in the absence of further knowledge, the reported CO2 range is taken as equivalent to +/- one standard error	not clear, but likely to be right skewed (mode < mean)	505	1010	stomatal ratio		Seki et al., 2010
Koch et al., 1992	just before the PETM in the Bighorn Basin	56.5	57	56	428	mean	214	856	16 and 84 percentiles; uncertainty determined originally by varying only S(z); uncertainty calculated here by adopted the generalized, right-skewed errors of +100/-50% taken from the conservative, fully-propagated estimates of Breecker et al. (2013, p. 3218)	right skewed (mode < mean)	1070	500	1700	5000	2000			Seki et al., 2010		2.785			298.836	mean	271.973	325.699	ranging the physiological parameter "b" from 90 to 108; in the absence of further knowledge, uncertainties are intepreted here to represent +/- one standard error	best estimate taken here as the mean of the "low" and "high" values, so a gaussian distribution is implied (mean = mode)	271.973	325.699	site 999A		Beerling et al., 1998	Upper Triassic (Rhaetian)	205.4	209.5	201.3	834.534	mean	556.356	1112.71	not clear because the method is semi-quantitative and because the uncertainty range is calculated by ranging the conversion of stomatal ratio to RCO2 from 1:1 to 1:2 (see note #8 in companion worksheet); in the absence of further knowledge, the reported CO2 range is taken as equivalent to +/- one standard error	not clear, but likely to be right skewed (mode < mean)	556.356	1112.71	stomatal ratio		Seki et al., 2010
Kenny & Neet, 1993	Late Pennsylvanian	302.95	307	298.9	588	mean	294	1176	16 and 84 percentiles; uncertainty determined originally by varying only S(z); uncertainty calculated here by adopted the generalized, right-skewed errors of +100/-50% taken from the conservative, fully-propagated estimates of Breecker et al. (2013, p. 3218)	right skewed (mode < mean)	1470	850	2050	5000	2000			Seki et al., 2010		2.8217			303.369	mean	276.099	330.64	ranging the physiological parameter "b" from 90 to 108; in the absence of further knowledge, uncertainties are intepreted here to represent +/- one standard error	best estimate taken here as the mean of the "low" and "high" values, so a gaussian distribution is implied (mean = mode)	276.099	330.64	site 999A		McElwain, 1998	Lutetian	44.5	47.8	41.2	768	mean	512	1024	not clear because the method is semi-quantitative and because the uncertainty range is calculated by ranging the conversion of stomatal ratio to RCO2 from 1:1 to 1:2 (see note #8 in companion worksheet); in the absence of further knowledge, the reported CO2 range is taken as equivalent to +/- one standard error	not clear, but likely to be right skewed (mode < mean)	512	1024	stomatal ratio		Seki et al., 2010
Muchez et al., 1993	Lower Visean	344.85	346.7	343	524	mean	262	1048	16 and 84 percentiles; uncertainty determined originally by varying only S(z); uncertainty calculated here by adopted the generalized, right-skewed errors of +100/-50% taken from the conservative, fully-propagated estimates of Breecker et al. (2013, p. 3218)	right skewed (mode < mean)	1310	690	1890	5000	2000			Seki et al., 2010		2.89			323.279	mean	294.219	352.339	ranging the physiological parameter "b" from 90 to 108; in the absence of further knowledge, uncertainties are intepreted here to represent +/- one standard error	best estimate taken here as the mean of the "low" and "high" values, so a gaussian distribution is implied (mean = mode)	294.219	352.339	site 999A		McElwain, 1998	Middle Jurassic	168.8	174.1	163.5	639	mean	426	852	not clear because the method is semi-quantitative and because the uncertainty range is calculated by ranging the conversion of stomatal ratio to RCO2 from 1:1 to 1:2 (see note #8 in companion worksheet); in the absence of further knowledge, the reported CO2 range is taken as equivalent to +/- one standard error	not clear, but likely to be right skewed (mode < mean)	426	852	stomatal ratio		Seki et al., 2010
Quade et al., 1994 (reported in Ekart et al., 1999)	Turolian (Miocene); Mytilini Formation on Samos; radiometric date of 7.66 +/- 0.13 Ma	7.66	7.79	7.53	292	mean	146	584	16 and 84 percentiles; uncertainty determined originally by varying only S(z); uncertainty calculated here by adopted the generalized, right-skewed errors of +100/-50% taken from the conservative, fully-propagated estimates of Breecker et al. (2013, p. 3218)	right skewed (mode < mean)	730	330	1130	5000	2000			Seki et al., 2010		2.936			332.876	mean	302.953	362.799	ranging the physiological parameter "b" from 90 to 108; in the absence of further knowledge, uncertainties are intepreted here to represent +/- one standard error	best estimate taken here as the mean of the "low" and "high" values, so a gaussian distribution is implied (mean = mode)	302.953	362.799	site 999A		McElwain, 1998	Early Permian	285.6	298.9	272.3	354	mean	236	472	not clear because the method is semi-quantitative and because the uncertainty range is calculated by ranging the conversion of stomatal ratio to RCO2 from 1:1 to 1:2 (see note #8 in companion worksheet); in the absence of further knowledge, the reported CO2 range is taken as equivalent to +/- one standard error	not clear, but likely to be right skewed (mode < mean)	236	472	stomatal ratio		Seki et al., 2010
Quade et al., 1994 (reported in Ekart et al., 1999)	Vallesian (Miocene); Nea Messimbria Formation	10.55	11.2	9.9	448	mean	224	896	16 and 84 percentiles; uncertainty determined originally by varying only S(z); uncertainty calculated here by adopted the generalized, right-skewed errors of +100/-50% taken from the conservative, fully-propagated estimates of Breecker et al. (2013, p. 3218)	right skewed (mode < mean)	1120	720	1520	5000	2000			Seki et al., 2010		2.985			371.64	mean	338.233	405.048	ranging the physiological parameter "b" from 90 to 108; in the absence of further knowledge, uncertainties are intepreted here to represent +/- one standard error	best estimate taken here as the mean of the "low" and "high" values, so a gaussian distribution is implied (mean = mode)	338.233	405.048	site 999A		McElwain, 1998	Westphalian B (Late Carboniferous)	316.6	318	315.2	261	mean	174	348	not clear because the method is semi-quantitative and because the uncertainty range is calculated by ranging the conversion of stomatal ratio to RCO2 from 1:1 to 1:2 (see note #8 in companion worksheet); in the absence of further knowledge, the reported CO2 range is taken as equivalent to +/- one standard error	not clear, but likely to be right skewed (mode < mean)	174	348	stomatal ratio		Seki et al., 2010
Quade et al., 1994 (reported in Ekart et al., 1999)	Turolian [Chomateri?] (Miocene)	7.1	8.9	5.3	468	mean	234	936	16 and 84 percentiles; uncertainty determined originally by varying only S(z); uncertainty calculated here by adopted the generalized, right-skewed errors of +100/-50% taken from the conservative, fully-propagated estimates of Breecker et al. (2013, p. 3218)	right skewed (mode < mean)	1170	770	1570	5000	2000			Seki et al., 2010		3.067			352.952	mean	321.224	384.68	ranging the physiological parameter "b" from 90 to 108; in the absence of further knowledge, uncertainties are intepreted here to represent +/- one standard error	best estimate taken here as the mean of the "low" and "high" values, so a gaussian distribution is implied (mean = mode)	321.224	384.68	site 999A		McElwain, 1998	Siegenian-Emsian (Early Devonian)	400.45	407.6	393.3	2281.5	mean	1521	3042	not clear because the method is semi-quantitative and because the uncertainty range is calculated by ranging the conversion of stomatal ratio to RCO2 from 1:1 to 1:2 (see note #8 in companion worksheet); in the absence of further knowledge, the reported CO2 range is taken as equivalent to +/- one standard error	not clear, but likely to be right skewed (mode < mean)	1521	3042	stomatal ratio		Seki et al., 2010
Sinha & Stott, 1994	Sparnacian; just after the PETM	55.5	56	55	100	mean	50	200	16 and 84 percentiles; uncertainty determined originally by varying only S(z); uncertainty calculated here by adopted the generalized, right-skewed errors of +100/-50% taken from the conservative, fully-propagated estimates of Breecker et al. (2013, p. 3218)	right skewed (mode < mean)	500	300	700	10000	2000	Vertisols		Seki et al., 2010		3.1173			344.279	mean	313.331	375.227	ranging the physiological parameter "b" from 90 to 108; in the absence of further knowledge, uncertainties are intepreted here to represent +/- one standard error	best estimate taken here as the mean of the "low" and "high" values, so a gaussian distribution is implied (mean = mode)	313.331	375.227	site 999A		McElwain et al., 1999	just after the T-J extinction	200.65	201.3	200	715.5	mean	477	954	not clear because the method is semi-quantitative and because the uncertainty range is calculated by ranging the conversion of stomatal ratio to RCO2 from 1:1 to 1:2 (see note #8 in companion worksheet); in the absence of further knowledge, the reported CO2 range is taken as equivalent to +/- one standard error	not clear, but likely to be right skewed (mode < mean)	477	954	stomatal ratio		Seki et al., 2010
Sinha & Stott, 1994	Sparnacian; just before the PETM	56.5	57	56	100	mean	50	200	16 and 84 percentiles; uncertainty determined originally by varying only S(z); uncertainty calculated here by adopted the generalized, right-skewed errors of +100/-50% taken from the conservative, fully-propagated estimates of Breecker et al. (2013, p. 3218)	right skewed (mode < mean)	500	300	700	10000	2000	Vertisols		Seki et al., 2010		3.172			334.93	mean	304.822	365.037	ranging the physiological parameter "b" from 90 to 108; in the absence of further knowledge, uncertainties are intepreted here to represent +/- one standard error	best estimate taken here as the mean of the "low" and "high" values, so a gaussian distribution is implied (mean = mode)	304.822	365.037	site 999A		McElwain et al., 1999	during the T-J extinction	201.3	201.8	200.8	1534.5	mean	1023	2046	not clear because the method is semi-quantitative and because the uncertainty range is calculated by ranging the conversion of stomatal ratio to RCO2 from 1:1 to 1:2 (see note #8 in companion worksheet); in the absence of further knowledge, the reported CO2 range is taken as equivalent to +/- one standard error	not clear, but likely to be right skewed (mode < mean)	1023	2046	stomatal ratio		Seki et al., 2010
Andrews et al., 1995	Maastrichtian (Lameta Beds)	69.05	72.1	66	60	mean	30	120	16 and 84 percentiles; uncertainty determined originally by varying only S(z); uncertainty calculated here by adopted the generalized, right-skewed errors of +100/-50% taken from the conservative, fully-propagated estimates of Breecker et al. (2013, p. 3218)	right skewed (mode < mean)	300	0	1300	10000	2000			Seki et al., 2010		3.229			340.884	mean	310.241	371.527	ranging the physiological parameter "b" from 90 to 108; in the absence of further knowledge, uncertainties are intepreted here to represent +/- one standard error	best estimate taken here as the mean of the "low" and "high" values, so a gaussian distribution is implied (mean = mode)	310.241	371.527	site 999A		McElwain et al., 1999	just before the T-J extinction	201.55	201.8	201.3	702	mean	468	936	not clear because the method is semi-quantitative and because the uncertainty range is calculated by ranging the conversion of stomatal ratio to RCO2 from 1:1 to 1:2 (see note #8 in companion worksheet); in the absence of further knowledge, the reported CO2 range is taken as equivalent to +/- one standard error	not clear, but likely to be right skewed (mode < mean)	468	936	stomatal ratio		Seki et al., 2010
Quade & Cerling, 1995 (reported in Ekart et al., 1999)	Miocene (difficult to determine more precise age from paper; probably precise to ~+/- 2 Myrs)	7	9	5	148	mean	74	296	16 and 84 percentiles; uncertainty determined originally by varying only S(z); uncertainty calculated here by adopted the generalized, right-skewed errors of +100/-50% taken from the conservative, fully-propagated estimates of Breecker et al. (2013, p. 3218)	right skewed (mode < mean)	370	0	970	5000	2000			Seki et al., 2010		3.6249			362.006	mean	329.465	394.548	ranging the physiological parameter "b" from 90 to 108; in the absence of further knowledge, uncertainties are intepreted here to represent +/- one standard error	best estimate taken here as the mean of the "low" and "high" values, so a gaussian distribution is implied (mean = mode)	329.465	394.548	site 999A		Chen et al., 2001	Early Cretaceous (Valanginian-Hauterivian)	135.1	139.4	130.8	1448.16	mean	965.441	1930.88	not clear because the method is semi-quantitative and because the uncertainty range is calculated by ranging the conversion of stomatal ratio to RCO2 from 1:1 to 1:2 (see note #8 in companion worksheet); in the absence of further knowledge, the reported CO2 range is taken as equivalent to +/- one standard error	not clear, but likely to be right skewed (mode < mean)	965.441	1930.88	stomatal ratio		Bartoli et al., 2011
Quade & Cerling, 1995 (reported in Ekart et al., 1999)	Miocene (difficult to determine more precise age from paper; probably precise to ~+/- 2 Myrs)	9	11	7	204	mean	102	408	16 and 84 percentiles; uncertainty determined originally by varying only S(z); uncertainty calculated here by adopted the generalized, right-skewed errors of +100/-50% taken from the conservative, fully-propagated estimates of Breecker et al. (2013, p. 3218)	right skewed (mode < mean)	510	110	910	5000	2000			Seki et al., 2010		3.8462			356.937	mean	324.851	389.023	ranging the physiological parameter "b" from 90 to 108; in the absence of further knowledge, uncertainties are intepreted here to represent +/- one standard error	best estimate taken here as the mean of the "low" and "high" values, so a gaussian distribution is implied (mean = mode)	324.851	389.023	site 999A		Chen et al., 2001	early Middle Jurassic	172.2	174.1	170.3	1893.75	mean	1262.5	2525	not clear because the method is semi-quantitative and because the uncertainty range is calculated by ranging the conversion of stomatal ratio to RCO2 from 1:1 to 1:2 (see note #8 in companion worksheet); in the absence of further knowledge, the reported CO2 range is taken as equivalent to +/- one standard error	not clear, but likely to be right skewed (mode < mean)	1262.5	2525	stomatal ratio		Bartoli et al., 2011
Quade & Cerling, 1995 (reported in Ekart et al., 1999)	Miocene (difficult to determine more precise age from paper; probably precise to ~+/- 2 Myrs)	13	15	11	296	mean	148	592	16 and 84 percentiles; uncertainty determined originally by varying only S(z); uncertainty calculated here by adopted the generalized, right-skewed errors of +100/-50% taken from the conservative, fully-propagated estimates of Breecker et al. (2013, p. 3218)	right skewed (mode < mean)	740	440	1040	5000	2000			Seki et al., 2010		3.9335			337.712	mean	307.354	368.069	ranging the physiological parameter "b" from 90 to 108; in the absence of further knowledge, uncertainties are intepreted here to represent +/- one standard error	best estimate taken here as the mean of the "low" and "high" values, so a gaussian distribution is implied (mean = mode)	307.354	368.069	site 999A		Chen et al., 2001	Early Jurassic	187.7	201.3	174.1	734.888	mean	489.925	979.851	not clear because the method is semi-quantitative and because the uncertainty range is calculated by ranging the conversion of stomatal ratio to RCO2 from 1:1 to 1:2 (see note #8 in companion worksheet); in the absence of further knowledge, the reported CO2 range is taken as equivalent to +/- one standard error	not clear, but likely to be right skewed (mode < mean)	489.925	979.851	stomatal ratio		Bartoli et al., 2011
Quade & Cerling, 1995 (reported in Ekart et al., 1999)	Miocene (difficult to determine more precise age from paper; probably precise to ~+/- 2 Myrs)	13	15	11	176	mean	88	352	16 and 84 percentiles; uncertainty determined originally by varying only S(z); uncertainty calculated here by adopted the generalized, right-skewed errors of +100/-50% taken from the conservative, fully-propagated estimates of Breecker et al. (2013, p. 3218)	right skewed (mode < mean)	440	140	740	5000	2000			Seki et al., 2010		4.028			329.411	mean	299.8	359.023	ranging the physiological parameter "b" from 90 to 108; in the absence of further knowledge, uncertainties are intepreted here to represent +/- one standard error	best estimate taken here as the mean of the "low" and "high" values, so a gaussian distribution is implied (mean = mode)	299.8	359.023	site 999A		Kürschner et al., 2001	lower Middle Eocene	44.5	47.8	41.2	964.5	mean	643	1286	not clear because the method is semi-quantitative and because the uncertainty range is calculated by ranging the conversion of stomatal ratio to RCO2 from 1:1 to 1:2 (see note #8 in companion worksheet); in the absence of further knowledge, the reported CO2 range is taken as equivalent to +/- one standard error	not clear, but likely to be right skewed (mode < mean)	643	1286	stomatal ratio		Bartoli et al., 2011
Mora et al., 1996	Early Permian	285.6	298.9	272.3	70	mean	35	140	16 and 84 percentiles; uncertainty determined originally by varying only S(z); uncertainty calculated here by adopted the generalized, right-skewed errors of +100/-50% taken from the conservative, fully-propagated estimates of Breecker et al. (2013, p. 3218)	right skewed (mode < mean)	175	150	200	5000	2000	description sounds like Vertisols		Seki et al., 2010		4.1135			353.704	mean	321.908	385.499	ranging the physiological parameter "b" from 90 to 108; in the absence of further knowledge, uncertainties are intepreted here to represent +/- one standard error	best estimate taken here as the mean of the "low" and "high" values, so a gaussian distribution is implied (mean = mode)	321.908	385.499	site 999A		Royer et al., 2001b (updated by Beerling et al., 2009)	radiometric constraints (Reidel & Fecht, 1987)	15.15	16.65	13.65	339	median	318	558.6	16 and 84 percentiles; reported uncertainties are 2.5 and 97.5 percentiles, determined by the Monte Carlo approach of Beerling et al. (2009); uncertainties adjusted to 16 and 84 percentiles here using the average scaling factors found in the Beerling et al. (2009) output (84 percentile approximates 60% of the offset between 97.5 percentile and median; 16 percentile approximates 70% of the offset …	right skewed (mode < mean)	309	705	stomatal index		Bartoli et al., 2011
Mora et al., 1996	Late Pennsylvanian	302.95	307	298.9	250	mean	125	500	16 and 84 percentiles; uncertainty determined originally by varying only S(z); uncertainty calculated here by adopted the generalized, right-skewed errors of +100/-50% taken from the conservative, fully-propagated estimates of Breecker et al. (2013, p. 3218)	right skewed (mode < mean)	625	450	800	5000	2000	description sounds like Vertisols		Seki et al., 2010		4.342			381.053	mean	347.725	414.38	ranging the physiological parameter "b" from 90 to 108; in the absence of further knowledge, uncertainties are intepreted here to represent +/- one standard error	best estimate taken here as the mean of the "low" and "high" values, so a gaussian distribution is implied (mean = mode)	347.725	414.38	site 999A		Royer et al., 2001b (updated by Beerling et al., 2009)	radiometric constraints (Reidel & Fecht, 1987)	15.25	16.75	13.75	341	median	318.6	559.4	16 and 84 percentiles; reported uncertainties are 2.5 and 97.5 percentiles, determined by the Monte Carlo approach of Beerling et al. (2009); uncertainties adjusted to 16 and 84 percentiles here using the average scaling factors found in the Beerling et al. (2009) output (84 percentile approximates 60% of the offset between 97.5 percentile and median; 16 percentile approximates 70% of the offset …	right skewed (mode < mean)	309	705	stomatal index		Bartoli et al., 2011
Mora et al., 1996	Late Mississippian	327.05	330.9	323.2	290	mean	145	580	16 and 84 percentiles; uncertainty determined originally by varying only S(z); uncertainty calculated here by adopted the generalized, right-skewed errors of +100/-50% taken from the conservative, fully-propagated estimates of Breecker et al. (2013, p. 3218)	right skewed (mode < mean)	725	600	1000	5000	2000	description sounds like Vertisols		Seki et al., 2010		4.4336			350.951	mean	320.263	381.638	ranging the physiological parameter "b" from 90 to 108; in the absence of further knowledge, uncertainties are intepreted here to represent +/- one standard error	best estimate taken here as the mean of the "low" and "high" values, so a gaussian distribution is implied (mean = mode)	320.263	381.638	site 999A		Royer et al., 2001b (updated by Beerling et al., 2009)	radiometric constraints (Reidel & Fecht, 1987)	15.3	16.8	13.8	313	median	308.1	479.8	16 and 84 percentiles; reported uncertainties are 2.5 and 97.5 percentiles, determined by the Monte Carlo approach of Beerling et al. (2009); uncertainties adjusted to 16 and 84 percentiles here using the average scaling factors found in the Beerling et al. (2009) output (84 percentile approximates 60% of the offset between 97.5 percentile and median; 16 percentile approximates 70% of the offset …	right skewed (mode < mean)	306	591	stomatal index		Bartoli et al., 2011
Mora et al., 1996	Late Mississippian	327.05	330.9	323.2	210	mean	105	420	16 and 84 percentiles; uncertainty determined originally by varying only S(z); uncertainty calculated here by adopted the generalized, right-skewed errors of +100/-50% taken from the conservative, fully-propagated estimates of Breecker et al. (2013, p. 3218)	right skewed (mode < mean)	525	450	600	5000	2000	description sounds like Vertisols		Seki et al., 2010		4.5774			369.808	mean	337.47	402.146	ranging the physiological parameter "b" from 90 to 108; in the absence of further knowledge, uncertainties are intepreted here to represent +/- one standard error	best estimate taken here as the mean of the "low" and "high" values, so a gaussian distribution is implied (mean = mode)	337.47	402.146	site 999A		Royer et al., 2001b (updated by Beerling et al., 2009)	radiometric constraints (Reidel & Fecht, 1987)	16.5	18	15	535	median	402	704	16 and 84 percentiles; uncertainty determined by Monte Carlo approach of Beerling et al. (2009)	right skewed (mode < mean)	402	704	stomatal index		Bartoli et al., 2011
Mora et al., 1996	Visean-Namurian	332.6	346.7	318.5	320	mean	160	640	16 and 84 percentiles; uncertainty determined originally by varying only S(z); uncertainty calculated here by adopted the generalized, right-skewed errors of +100/-50% taken from the conservative, fully-propagated estimates of Breecker et al. (2013, p. 3218)	right skewed (mode < mean)	800	600	1000	5000	2000	description sounds like Vertisols		Seki et al., 2010		4.781			351.118	mean	320.42	381.815	ranging the physiological parameter "b" from 90 to 108; in the absence of further knowledge, uncertainties are intepreted here to represent +/- one standard error	best estimate taken here as the mean of the "low" and "high" values, so a gaussian distribution is implied (mean = mode)	320.42	381.815	site 999A		Royer et al., 2001b (updated by Beerling et al., 2009)	1.8 Myrs after the PETM (Age Model 2 in Wing et al., 2000); LJH 9915	54.233	54.333	54.133	442.877	median	359.252	623.065	16 and 84 percentiles; reported uncertainties are 2.5 and 97.5 percentiles, determined by the Monte Carlo approach of Beerling et al. (2009); uncertainties adjusted to 16 and 84 percentiles here using the average scaling factors found in the Beerling et al. (2009) output (84 percentile approximates 60% of the offset between 97.5 percentile and median; 16 percentile approximates 70% of the offset …	right skewed (mode < mean)	323.413	743.191	stomatal index		Bartoli et al., 2011
Mora et al., 1996	Middle Mississippian	338.8	346.7	330.9	190	mean	95	380	16 and 84 percentiles; uncertainty determined originally by varying only S(z); uncertainty calculated here by adopted the generalized, right-skewed errors of +100/-50% taken from the conservative, fully-propagated estimates of Breecker et al. (2013, p. 3218)	right skewed (mode < mean)	475	450	500	5000	2000	description sounds like Vertisols		Seki et al., 2010		4.862			383.391	mean	349.874	416.909	ranging the physiological parameter "b" from 90 to 108; in the absence of further knowledge, uncertainties are intepreted here to represent +/- one standard error	best estimate taken here as the mean of the "low" and "high" values, so a gaussian distribution is implied (mean = mode)	349.874	416.909	site 999A		Royer et al., 2001b (updated by Beerling et al., 2009)	1.7 Myrs after the PETM (Age Model 2 in Wing et al., 2000); SLW H	54.29	54.39	54.19	327.362	median	317.687	415.962	16 and 84 percentiles; reported uncertainties are 2.5 and 97.5 percentiles, determined by the Monte Carlo approach of Beerling et al. (2009); uncertainties adjusted to 16 and 84 percentiles here using the average scaling factors found in the Beerling et al. (2009) output (84 percentile approximates 60% of the offset between 97.5 percentile and median; 16 percentile approximates 70% of the offset …	right skewed (mode < mean)	313.54	475.029	stomatal index		Bartoli et al., 2011
Mora et al., 1996	Famennian	365.55	372.2	358.9	395.2	mean	197.6	790.4	16 and 84 percentiles; uncertainty determined originally by varying only S(z); uncertainty calculated here by adopted the generalized, right-skewed errors of +100/-50% taken from the conservative, fully-propagated estimates of Breecker et al. (2013, p. 3218)	right skewed (mode < mean)	988	700	1275	5000	2000	description sounds like Vertisols		Seki et al., 2010		4.9432			422.307	mean	385.386	459.229	ranging the physiological parameter "b" from 90 to 108; in the absence of further knowledge, uncertainties are intepreted here to represent +/- one standard error	best estimate taken here as the mean of the "low" and "high" values, so a gaussian distribution is implied (mean = mode)	385.386	459.229	site 999A		Royer et al., 2001b (updated by Beerling et al., 2009)	1.3 Myrs after the PETM (Age Model 2 in Wing et al., 2000); SLW LB	54.7	54.8	54.6	377.715	median	343.159	578.686	16 and 84 percentiles; reported uncertainties are 2.5 and 97.5 percentiles, determined by the Monte Carlo approach of Beerling et al. (2009); uncertainties adjusted to 16 and 84 percentiles here using the average scaling factors found in the Beerling et al. (2009) output (84 percentile approximates 60% of the offset between 97.5 percentile and median; 16 percentile approximates 70% of the offset …	right skewed (mode < mean)	328.35	712.666	stomatal index		Bartoli et al., 2011
Mora et al., 1996	Late Devonian	365.55	372.2	358.9	600	mean	300	1200	16 and 84 percentiles; uncertainty determined originally by varying only S(z); uncertainty calculated here by adopted the generalized, right-skewed errors of +100/-50% taken from the conservative, fully-propagated estimates of Breecker et al. (2013, p. 3218)	right skewed (mode < mean)	1500	950	2050	5000	2000	description sounds like Vertisols		Seki et al., 2010		5.042			448.365	mean	409.159	487.571	ranging the physiological parameter "b" from 90 to 108; in the absence of further knowledge, uncertainties are intepreted here to represent +/- one standard error	best estimate taken here as the mean of the "low" and "high" values, so a gaussian distribution is implied (mean = mode)	409.159	487.571	site 999A		Royer et al., 2001b (updated by Beerling et al., 2009)	0.4 Myrs after the PETM (Age Model 2 in Wing et al., 2000); SLW 9915	55.6	55.7	55.5	479.408	median	379.888	638.929	16 and 84 percentiles; reported uncertainties are 2.5 and 97.5 percentiles, determined by the Monte Carlo approach of Beerling et al. (2009); uncertainties adjusted to 16 and 84 percentiles here using the average scaling factors found in the Beerling et al. (2009) output (84 percentile approximates 60% of the offset between 97.5 percentile and median; 16 percentile approximates 70% of the offset …	right skewed (mode < mean)	337.236	745.277	stomatal index		Bartoli et al., 2011
Mora et al., 1996	Ludlovian-Pridolian	423.3	427.4	419.2	1680	mean	840	3360	16 and 84 percentiles; uncertainty determined originally by varying only S(z); uncertainty calculated here by adopted the generalized, right-skewed errors of +100/-50% taken from the conservative, fully-propagated estimates of Breecker et al. (2013, p. 3218)	right skewed (mode < mean)	4200	3200	5200	5000	2000	description sounds like Vertisols		Seki et al., 2010		5.191			457.385	mean	417.383	497.387	ranging the physiological parameter "b" from 90 to 108; in the absence of further knowledge, uncertainties are intepreted here to represent +/- one standard error	best estimate taken here as the mean of the "low" and "high" values, so a gaussian distribution is implied (mean = mode)	417.383	497.387	site 999A		Royer et al., 2001b (updated by Beerling et al., 2009)	0.1 Myrs after the PETM (Age Model 2 in Wing et al., 2000); SLW 9812	55.9	58.9	52.9	666.996	median	474.866	748.294	16 and 84 percentiles; reported uncertainties are 2.5 and 97.5 percentiles, determined by the Monte Carlo approach of Beerling et al. (2009); uncertainties adjusted to 16 and 84 percentiles here using the average scaling factors found in the Beerling et al. (2009) output (84 percentile approximates 60% of the offset between 97.5 percentile and median; 16 percentile approximates 70% of the offset …	right skewed (mode < mean)	392.525	802.493	stomatal index		Bartoli et al., 2011
Ekart et al., 1999	Miocene	5			324	mean	162	648	16 and 84 percentiles; uncertainty determined originally by varying only S(z); uncertainty calculated here by adopted the generalized, right-skewed errors of +100/-50% taken from the conservative, fully-propagated estimates of Breecker et al. (2013, p. 3218)	right skewed (mode < mean)	810	410	1210	5000	2000	"Miocene" age does not fit with reported age (5 Ma)		Zhang et al., 2013		0.02			317.594	mean	283.06	402.096	"low" value determined from minimum ep and minimum present-day [PO4]- values, "high" value from maximum values, and best estimate from mean values; in the absence of further knowledge, uncertainties are intepreted here to represent +/- one standard error	right skewed (mode < mean)	283.06	402.096	site 925C		Royer et al., 2001b (updated by Beerling et al., 2009)	0.1 Myrs before the PETM (Age Model 2 in Wing et al., 2000); SLW 8612	56.1	56.2	56	307	median	297.756	320.992	16 and 84 percentiles; reported uncertainties are 2.5 and 97.5 percentiles, determined by the Monte Carlo approach of Beerling et al. (2009); uncertainties adjusted to 16 and 84 percentiles here using the average scaling factors found in the Beerling et al. (2009) output (84 percentile approximates 60% of the offset between 97.5 percentile and median; 16 percentile approximates 70% of the offset …	right skewed (mode < mean)	293.794	330.32	stomatal index		Bartoli et al., 2011
Ekart et al., 1999	Miocene (Huete ?Formation, Spain)	21			312	mean	156	624	16 and 84 percentiles; uncertainty determined originally by varying only S(z); uncertainty calculated here by adopted the generalized, right-skewed errors of +100/-50% taken from the conservative, fully-propagated estimates of Breecker et al. (2013, p. 3218)	right skewed (mode < mean)	780	380	1180	5000	2000			Zhang et al., 2013		0.028			304.997	mean	273.324	384.09	"low" value determined from minimum ep and minimum present-day [PO4]- values, "high" value from maximum values, and best estimate from mean values; in the absence of further knowledge, uncertainties are intepreted here to represent +/- one standard error	right skewed (mode < mean)	273.324	384.09	site 925C		Royer et al., 2001b (updated by Beerling et al., 2009)	0.1 Myrs before the PETM (Age Model 2 in Wing et al., 2000); SLW 9936	56.1	56.2	56	307	median	297.756	320.992	16 and 84 percentiles; reported uncertainties are 2.5 and 97.5 percentiles, determined by the Monte Carlo approach of Beerling et al. (2009); uncertainties adjusted to 16 and 84 percentiles here using the average scaling factors found in the Beerling et al. (2009) output (84 percentile approximates 60% of the offset between 97.5 percentile and median; 16 percentile approximates 70% of the offset …	right skewed (mode < mean)	293.794	330.32	stomatal index		Bartoli et al., 2011
Ekart et al., 1999	Late Oligocene (Salla Formation, Bolivia)	25.55	28.1	23	588	mean	294	1176	16 and 84 percentiles; uncertainty determined originally by varying only S(z); uncertainty calculated here by adopted the generalized, right-skewed errors of +100/-50% taken from the conservative, fully-propagated estimates of Breecker et al. (2013, p. 3218)	right skewed (mode < mean)	1470	770	2200	5000	2000			Zhang et al., 2013		0.0335			321.819	mean	284.104	411.231	"low" value determined from minimum ep and minimum present-day [PO4]- values, "high" value from maximum values, and best estimate from mean values; in the absence of further knowledge, uncertainties are intepreted here to represent +/- one standard error	right skewed (mode < mean)	284.104	411.231	site 925C		Royer et al., 2001b (updated by Beerling et al., 2009)	0.1 Myrs before the PETM (Age Model 2 in Wing et al., 2000); SLW 9050	56.141	56.241	56.041	307	median	297.756	320.992	16 and 84 percentiles; reported uncertainties are 2.5 and 97.5 percentiles, determined by the Monte Carlo approach of Beerling et al. (2009); uncertainties adjusted to 16 and 84 percentiles here using the average scaling factors found in the Beerling et al. (2009) output (84 percentile approximates 60% of the offset between 97.5 percentile and median; 16 percentile approximates 70% of the offset …	right skewed (mode < mean)	293.794	330.32	stomatal index		Bartoli et al., 2011
Ekart et al., 1999	Eocene (Claron Formation, Utah)	45			780	mean	390	1560	16 and 84 percentiles; uncertainty determined originally by varying only S(z); uncertainty calculated here by adopted the generalized, right-skewed errors of +100/-50% taken from the conservative, fully-propagated estimates of Breecker et al. (2013, p. 3218)	right skewed (mode < mean)	1950	1600	2200	5000	2000			Zhang et al., 2013		0.0412			308.282	mean	268.086	399.666	"low" value determined from minimum ep and minimum present-day [PO4]- values, "high" value from maximum values, and best estimate from mean values; in the absence of further knowledge, uncertainties are intepreted here to represent +/- one standard error	right skewed (mode < mean)	268.086	399.666	site 925C		Royer et al., 2001b (updated by Beerling et al., 2009)	0.1 Myrs before the PETM (Age Model 2 in Wing et al., 2000); SLW 9715	56.143	56.243	56.043	519.887	median	399.633	672.892	16 and 84 percentiles; reported uncertainties are 2.5 and 97.5 percentiles, determined by the Monte Carlo approach of Beerling et al. (2009); uncertainties adjusted to 16 and 84 percentiles here using the average scaling factors found in the Beerling et al. (2009) output (84 percentile approximates 60% of the offset between 97.5 percentile and median; 16 percentile approximates 70% of the offset …	right skewed (mode < mean)	348.096	774.896	stomatal index		Bartoli et al., 2011
Ekart et al., 1999	early Paleocene (Rapp et al., 1983 place the Javelina-Black Peaks contact in chron 26R)	60.73	62.22	59.24	0	mean	0	0	16 and 84 percentiles; uncertainty determined originally by varying only S(z); uncertainty calculated here by adopted the generalized, right-skewed errors of +100/-50% taken from the conservative, fully-propagated estimates of Breecker et al. (2013, p. 3218)	right skewed (mode < mean)	0	0	210	5000	2000			Zhang et al., 2013		0.0583			311.64	mean	279.076	392.74	"low" value determined from minimum ep and minimum present-day [PO4]- values, "high" value from maximum values, and best estimate from mean values; in the absence of further knowledge, uncertainties are intepreted here to represent +/- one standard error	right skewed (mode < mean)	279.076	392.74	site 925C		Royer et al., 2001b (updated by Beerling et al., 2009)	0.2 Myrs before the PETM (Age Model 2 in Wing et al., 2000); SLW 9434	56.163	56.263	56.063	303.667	median	297.447	310.748	16 and 84 percentiles; reported uncertainties are 2.5 and 97.5 percentiles, determined by the Monte Carlo approach of Beerling et al. (2009); uncertainties adjusted to 16 and 84 percentiles here using the average scaling factors found in the Beerling et al. (2009) output (84 percentile approximates 60% of the offset between 97.5 percentile and median; 16 percentile approximates 70% of the offset …	right skewed (mode < mean)	294.781	315.469	stomatal index		Bartoli et al., 2011
Ekart et al., 1999	Maastrichtian	69.05	72.1	66	328	mean	164	656	16 and 84 percentiles; uncertainty determined originally by varying only S(z); uncertainty calculated here by adopted the generalized, right-skewed errors of +100/-50% taken from the conservative, fully-propagated estimates of Breecker et al. (2013, p. 3218)	right skewed (mode < mean)	820	520	1120	5000	2000			Zhang et al., 2013		0.0736			337.53	mean	304.398	422.46	"low" value determined from minimum ep and minimum present-day [PO4]- values, "high" value from maximum values, and best estimate from mean values; in the absence of further knowledge, uncertainties are intepreted here to represent +/- one standard error	right skewed (mode < mean)	304.398	422.46	site 925C		Royer et al., 2001b (updated by Beerling et al., 2009)	0.4 Myrs before the PETM (Age Model 2 in Wing et al., 2000); SLW 9411	56.4	56.5	56.3	312.553	median	304.259	320.226	16 and 84 percentiles; reported uncertainties are 2.5 and 97.5 percentiles, determined by the Monte Carlo approach of Beerling et al. (2009); uncertainties adjusted to 16 and 84 percentiles here using the average scaling factors found in the Beerling et al. (2009) output (84 percentile approximates 60% of the offset between 97.5 percentile and median; 16 percentile approximates 70% of the offset …	right skewed (mode < mean)	300.705	325.342	stomatal index		Bartoli et al., 2011
Ekart et al., 1999	Maastrichtian	69.05	72.1	66	172	mean	86	344	16 and 84 percentiles; uncertainty determined originally by varying only S(z); uncertainty calculated here by adopted the generalized, right-skewed errors of +100/-50% taken from the conservative, fully-propagated estimates of Breecker et al. (2013, p. 3218)	right skewed (mode < mean)	430	130	730	5000	2000			Zhang et al., 2013		0.0893			334.156	mean	293.439	429.194	"low" value determined from minimum ep and minimum present-day [PO4]- values, "high" value from maximum values, and best estimate from mean values; in the absence of further knowledge, uncertainties are intepreted here to represent +/- one standard error	right skewed (mode < mean)	293.439	429.194	site 925C		Royer et al., 2001b (updated by Beerling et al., 2009)	0.5 Myrs before the PETM (Age Model 2 in Wing et al., 2000); SLW 9155	56.464	56.564	56.364	315.515	median	305.148	324.966	16 and 84 percentiles; reported uncertainties are 2.5 and 97.5 percentiles, determined by the Monte Carlo approach of Beerling et al. (2009); uncertainties adjusted to 16 and 84 percentiles here using the average scaling factors found in the Beerling et al. (2009) output (84 percentile approximates 60% of the offset between 97.5 percentile and median; 16 percentile approximates 70% of the offset …	right skewed (mode < mean)	300.705	331.266	stomatal index		Bartoli et al., 2011
Ekart et al., 1999	Maastrichtian	69.05	72.1	66	252	mean	126	504	16 and 84 percentiles; uncertainty determined originally by varying only S(z); uncertainty calculated here by adopted the generalized, right-skewed errors of +100/-50% taken from the conservative, fully-propagated estimates of Breecker et al. (2013, p. 3218)	right skewed (mode < mean)	630	330	930	5000	2000			Zhang et al., 2013		0.1054			332.059	mean	290.115	428.589	"low" value determined from minimum ep and minimum present-day [PO4]- values, "high" value from maximum values, and best estimate from mean values; in the absence of further knowledge, uncertainties are intepreted here to represent +/- one standard error	right skewed (mode < mean)	290.115	428.589	site 925C		Royer et al., 2001b (updated by Beerling et al., 2009)	0.6 Myrs before the PETM (Age Model 2 in Wing et al., 2000); LJH 72141-1	56.607	56.707	56.507	320.451	median	309.393	335.227	16 and 84 percentiles; reported uncertainties are 2.5 and 97.5 percentiles, determined by the Monte Carlo approach of Beerling et al. (2009); uncertainties adjusted to 16 and 84 percentiles here using the average scaling factors found in the Beerling et al. (2009) output (84 percentile approximates 60% of the offset between 97.5 percentile and median; 16 percentile approximates 70% of the offset …	right skewed (mode < mean)	304.654	345.077	stomatal index		Bartoli et al., 2011
Ekart et al., 1999	Campanian	77.85	83.6	72.1	1180	mean	590	2360	16 and 84 percentiles; uncertainty determined originally by varying only S(z); uncertainty calculated here by adopted the generalized, right-skewed errors of +100/-50% taken from the conservative, fully-propagated estimates of Breecker et al. (2013, p. 3218)	right skewed (mode < mean)	2950	2340	3540	5000	2000			Zhang et al., 2013		0.1132			336.327	mean	292.948	435.38	"low" value determined from minimum ep and minimum present-day [PO4]- values, "high" value from maximum values, and best estimate from mean values; in the absence of further knowledge, uncertainties are intepreted here to represent +/- one standard error	right skewed (mode < mean)	292.948	435.38	site 925C		Royer et al., 2001b (updated by Beerling et al., 2009)	0.7 Myrs before the PETM (Age Model 2 in Wing et al., 2000); SLW 993	56.743	56.943	56.543	314.528	median	305.543	322.806	16 and 84 percentiles; reported uncertainties are 2.5 and 97.5 percentiles, determined by the Monte Carlo approach of Beerling et al. (2009); uncertainties adjusted to 16 and 84 percentiles here using the average scaling factors found in the Beerling et al. (2009) output (84 percentile approximates 60% of the offset between 97.5 percentile and median; 16 percentile approximates 70% of the offset …	right skewed (mode < mean)	301.693	328.325	stomatal index		Bartoli et al., 2011
Ekart et al., 1999	Campanian	77.85	83.6	72.1	504	mean	252	1008	16 and 84 percentiles; uncertainty determined originally by varying only S(z); uncertainty calculated here by adopted the generalized, right-skewed errors of +100/-50% taken from the conservative, fully-propagated estimates of Breecker et al. (2013, p. 3218)	right skewed (mode < mean)	1260	660	1860	5000	2000			Zhang et al., 2013		0.1336			335.908	mean	304.877	417.803	"low" value determined from minimum ep and minimum present-day [PO4]- values, "high" value from maximum values, and best estimate from mean values; in the absence of further knowledge, uncertainties are intepreted here to represent +/- one standard error	right skewed (mode < mean)	304.877	417.803	site 925C		Royer et al., 2001b (updated by Beerling et al., 2009)	0.7 Myrs before the PETM (Age Model 2 in Wing et al., 2000); SLW 992	56.743	56.943	56.543	318.477	median	306.728	327.953	16 and 84 percentiles; reported uncertainties are 2.5 and 97.5 percentiles, determined by the Monte Carlo approach of Beerling et al. (2009); uncertainties adjusted to 16 and 84 percentiles here using the average scaling factors found in the Beerling et al. (2009) output (84 percentile approximates 60% of the offset between 97.5 percentile and median; 16 percentile approximates 70% of the offset …	right skewed (mode < mean)	301.693	334.27	stomatal index		Bartoli et al., 2011
Ekart et al., 1999	Aptian	119.65	126.3	113	904	mean	452	1808	16 and 84 percentiles; uncertainty determined originally by varying only S(z); uncertainty calculated here by adopted the generalized, right-skewed errors of +100/-50% taken from the conservative, fully-propagated estimates of Breecker et al. (2013, p. 3218)	right skewed (mode < mean)	2260	1350	3300	5000	2000			Zhang et al., 2013		0.1465			314.662	mean	277.299	402.751	"low" value determined from minimum ep and minimum present-day [PO4]- values, "high" value from maximum values, and best estimate from mean values; in the absence of further knowledge, uncertainties are intepreted here to represent +/- one standard error	right skewed (mode < mean)	277.299	402.751	site 925C		Royer et al., 2001b (updated by Beerling et al., 2009)	0.7 Myrs before the PETM (Age Model 2 in Wing et al., 2000); SLW 991	56.743	56.943	56.543	318.477	median	306.728	327.953	16 and 84 percentiles; reported uncertainties are 2.5 and 97.5 percentiles, determined by the Monte Carlo approach of Beerling et al. (2009); uncertainties adjusted to 16 and 84 percentiles here using the average scaling factors found in the Beerling et al. (2009) output (84 percentile approximates 60% of the offset between 97.5 percentile and median; 16 percentile approximates 70% of the offset …	right skewed (mode < mean)	301.693	334.27	stomatal index		Bartoli et al., 2011
Ekart et al., 1999	Aptian	119.65	126.3	113	1084	mean	542	2168	16 and 84 percentiles; uncertainty determined originally by varying only S(z); uncertainty calculated here by adopted the generalized, right-skewed errors of +100/-50% taken from the conservative, fully-propagated estimates of Breecker et al. (2013, p. 3218)	right skewed (mode < mean)	2710	1350	3300	5000	2000			Zhang et al., 2013		0.1562			316.337	mean	286.018	394.935	"low" value determined from minimum ep and minimum present-day [PO4]- values, "high" value from maximum values, and best estimate from mean values; in the absence of further knowledge, uncertainties are intepreted here to represent +/- one standard error	right skewed (mode < mean)	286.018	394.935	site 925C		Royer et al., 2001b (updated by Beerling et al., 2009)	1.2 Myrs before the PETM (Age Model 2 in Wing et al., 2000); LJH 7132	57.154	57.354	56.954	468.547	median	378.702	630.523	16 and 84 percentiles; reported uncertainties are 2.5 and 97.5 percentiles, determined by the Monte Carlo approach of Beerling et al. (2009); uncertainties adjusted to 16 and 84 percentiles here using the average scaling factors found in the Beerling et al. (2009) output (84 percentile approximates 60% of the offset between 97.5 percentile and median; 16 percentile approximates 70% of the offset …	right skewed (mode < mean)	340.197	738.507	stomatal index		Bartoli et al., 2011
Ekart et al., 1999	Aptian	119.65	126.3	113	1076	mean	538	2152	16 and 84 percentiles; uncertainty determined originally by varying only S(z); uncertainty calculated here by adopted the generalized, right-skewed errors of +100/-50% taken from the conservative, fully-propagated estimates of Breecker et al. (2013, p. 3218)	right skewed (mode < mean)	2690	1350	3300	5000	2000			Zhang et al., 2013		0.1666			330.011	mean	286.457	428.624	"low" value determined from minimum ep and minimum present-day [PO4]- values, "high" value from maximum values, and best estimate from mean values; in the absence of further knowledge, uncertainties are intepreted here to represent +/- one standard error	right skewed (mode < mean)	286.457	428.624	site 925C		Royer et al., 2001b (updated by Beerling et al., 2009)	2.1 Myrs before the PETM (Age Model 2 in Wing et al., 2000); SLW 0025	58.136	58.436	57.836	446.827	median	367.348	623.061	16 and 84 percentiles; reported uncertainties are 2.5 and 97.5 percentiles, determined by the Monte Carlo approach of Beerling et al. (2009); uncertainties adjusted to 16 and 84 percentiles here using the average scaling factors found in the Beerling et al. (2009) output (84 percentile approximates 60% of the offset between 97.5 percentile and median; 16 percentile approximates 70% of the offset …	right skewed (mode < mean)	333.286	740.551	stomatal index		Bartoli et al., 2011
Ekart et al., 1999	Aptian	119.65	126.3	113	592	mean	296	1184	16 and 84 percentiles; uncertainty determined originally by varying only S(z); uncertainty calculated here by adopted the generalized, right-skewed errors of +100/-50% taken from the conservative, fully-propagated estimates of Breecker et al. (2013, p. 3218)	right skewed (mode < mean)	1480	1200	1800	5000	2000			Zhang et al., 2013		0.31			319.082	mean	274.692	417.666	"low" value determined from minimum ep and minimum present-day [PO4]- values, "high" value from maximum values, and best estimate from mean values; in the absence of further knowledge, uncertainties are intepreted here to represent +/- one standard error	right skewed (mode < mean)	274.692	417.666	site 925C		Royer et al., 2001b (updated by Beerling et al., 2009)	middle Tiffanian (Ti-3) (Fox, 1990); Joffre Bridge site	59.875	60.75	59	534.697	median	415.825	680.157	16 and 84 percentiles; reported uncertainties are 2.5 and 97.5 percentiles, determined by the Monte Carlo approach of Beerling et al. (2009); uncertainties adjusted to 16 and 84 percentiles here using the average scaling factors found in the Beerling et al. (2009) output (84 percentile approximates 60% of the offset between 97.5 percentile and median; 16 percentile approximates 70% of the offset …	right skewed (mode < mean)	364.88	777.13	stomatal index		Bartoli et al., 2011
Ekart et al., 1999	Kimmeridgian	154.7	157.3	152.1	1272	mean	636	2544	16 and 84 percentiles; uncertainty determined originally by varying only S(z); uncertainty calculated here by adopted the generalized, right-skewed errors of +100/-50% taken from the conservative, fully-propagated estimates of Breecker et al. (2013, p. 3218)	right skewed (mode < mean)	3180	2280	3480	5000	2000			Zhang et al., 2013		0.431			284.557	mean	252.488	361.798	"low" value determined from minimum ep and minimum present-day [PO4]- values, "high" value from maximum values, and best estimate from mean values; in the absence of further knowledge, uncertainties are intepreted here to represent +/- one standard error	right skewed (mode < mean)	252.488	361.798	site 925C		Royer et al., 2001b (updated by Beerling et al., 2009)	middle Tiffanian (Ti-3) (Fox, 1990); Burbank site	59.875	60.75	59	574.189	median	432.657	703.922	16 and 84 percentiles; reported uncertainties are 2.5 and 97.5 percentiles, determined by the Monte Carlo approach of Beerling et al. (2009); uncertainties adjusted to 16 and 84 percentiles here using the average scaling factors found in the Beerling et al. (2009) output (84 percentile approximates 60% of the offset between 97.5 percentile and median; 16 percentile approximates 70% of the offset …	right skewed (mode < mean)	372	790.41	stomatal index		Bartoli et al., 2011
Ekart et al., 1999	Early Jurassic	187.7	201.3	174.1	1824	mean	912	3648	16 and 84 percentiles; uncertainty determined originally by varying only S(z); uncertainty calculated here by adopted the generalized, right-skewed errors of +100/-50% taken from the conservative, fully-propagated estimates of Breecker et al. (2013, p. 3218)	right skewed (mode < mean)	4560	3960	5160	5000	2000			Zhang et al., 2013		0.5753			301.762	mean	260.806	393.464	"low" value determined from minimum ep and minimum present-day [PO4]- values, "high" value from maximum values, and best estimate from mean values; in the absence of further knowledge, uncertainties are intepreted here to represent +/- one standard error	right skewed (mode < mean)	260.806	393.464	site 925C		Beerling, 2002	Kazanian	270.55	272.3	268.8	343	mean	240.1	565.95	16 and 84 percentiles; reported range corresponds to +/- one standard error of the regression function, and so likely underestimates true uncertainty (uncertainty in the fossil measurements are not taken into account, for example); uncertainties calculated here as +65%/-30% of the best-estimate, a conservative envelope taken from the fully propagated error analysis of Beerling et al. (2009)	right skewed (mode < mean); reported distribution is gaussian	310	376	stomatal index (fossil species not the same as the calibrated species)		Bartoli et al., 2011
Ekart et al., 1999	Aalenian	172.2	174.1	170.3	768	mean	384	1536	16 and 84 percentiles; uncertainty determined originally by varying only S(z); uncertainty calculated here by adopted the generalized, right-skewed errors of +100/-50% taken from the conservative, fully-propagated estimates of Breecker et al. (2013, p. 3218)	right skewed (mode < mean)	1920	1320	2520	5000	2000			Zhang et al., 2013		0.9287			290.835	mean	254.896	374.2	"low" value determined from minimum ep and minimum present-day [PO4]- values, "high" value from maximum values, and best estimate from mean values; in the absence of further knowledge, uncertainties are intepreted here to represent +/- one standard error	right skewed (mode < mean)	254.896	374.2	site 925C		Beerling, 2002	Kazanian	270.55	272.3	268.8	266	mean	186.2	438.9	16 and 84 percentiles; reported range corresponds to +/- one standard error of the regression function, and so likely underestimates true uncertainty (uncertainty in the fossil measurements are not taken into account, for example); uncertainties calculated here as +65%/-30% of the best-estimate, a conservative envelope taken from the fully propagated error analysis of Beerling et al. (2009)	right skewed (mode < mean); reported distribution is gaussian	237	295	stomatal index (fossil species not the same as the calibrated species)		Bartoli et al., 2011
Ekart et al., 1999	Carnian-Nornian	223.25	237	209.5	660	mean	330	1320	16 and 84 percentiles; uncertainty determined originally by varying only S(z); uncertainty calculated here by adopted the generalized, right-skewed errors of +100/-50% taken from the conservative, fully-propagated estimates of Breecker et al. (2013, p. 3218)	right skewed (mode < mean)	1650	900	3450	5000	2000			Zhang et al., 2013		1.046			301.433	mean	260.667	392.839	"low" value determined from minimum ep and minimum present-day [PO4]- values, "high" value from maximum values, and best estimate from mean values; in the absence of further knowledge, uncertainties are intepreted here to represent +/- one standard error	right skewed (mode < mean)	260.667	392.839	site 925C		Beerling, 2002	Kazanian	270.55	272.3	268.8	290	mean	203	478.5	16 and 84 percentiles; reported range corresponds to +/- one standard error of the regression function, and so likely underestimates true uncertainty (uncertainty in the fossil measurements are not taken into account, for example); uncertainties calculated here as +65%/-30% of the best-estimate, a conservative envelope taken from the fully propagated error analysis of Beerling et al. (2009)	right skewed (mode < mean); reported distribution is gaussian	259	321	stomatal index (fossil species not the same as the calibrated species)		Bartoli et al., 2011
Ekart et al., 1999	Carnian-Nornian	223.25	237	209.5	732	mean	366	1464	16 and 84 percentiles; uncertainty determined originally by varying only S(z); uncertainty calculated here by adopted the generalized, right-skewed errors of +100/-50% taken from the conservative, fully-propagated estimates of Breecker et al. (2013, p. 3218)	right skewed (mode < mean)	1830	900	3450	5000	2000			Zhang et al., 2013		1.191			322.357	mean	281.42	416.362	"low" value determined from minimum ep and minimum present-day [PO4]- values, "high" value from maximum values, and best estimate from mean values; in the absence of further knowledge, uncertainties are intepreted here to represent +/- one standard error	right skewed (mode < mean)	281.42	416.362	site 925C		Beerling, 2002	Kazanian	270.55	272.3	268.8	326	mean	228.2	537.9	16 and 84 percentiles; reported range corresponds to +/- one standard error of the regression function, and so likely underestimates true uncertainty (uncertainty in the fossil measurements are not taken into account, for example); uncertainties calculated here as +65%/-30% of the best-estimate, a conservative envelope taken from the fully propagated error analysis of Beerling et al. (2009)	right skewed (mode < mean); reported distribution is gaussian	294	358	stomatal index (fossil species not the same as the calibrated species)		Bartoli et al., 2011
Ekart et al., 1999	Carnian-Nornian	223.25	237	209.5	1140	mean	570	2280	16 and 84 percentiles; uncertainty determined originally by varying only S(z); uncertainty calculated here by adopted the generalized, right-skewed errors of +100/-50% taken from the conservative, fully-propagated estimates of Breecker et al. (2013, p. 3218)	right skewed (mode < mean)	2850	900	3450	5000	2000			Zhang et al., 2013		1.206			311.207	mean	263.154	414.268	"low" value determined from minimum ep and minimum present-day [PO4]- values, "high" value from maximum values, and best estimate from mean values; in the absence of further knowledge, uncertainties are intepreted here to represent +/- one standard error	right skewed (mode < mean)	263.154	414.268	site 925C		Beerling, 2002	Kazanian	270.55	272.3	268.8	342	mean	239.4	564.3	16 and 84 percentiles; reported range corresponds to +/- one standard error of the regression function, and so likely underestimates true uncertainty (uncertainty in the fossil measurements are not taken into account, for example); uncertainties calculated here as +65%/-30% of the best-estimate, a conservative envelope taken from the fully propagated error analysis of Beerling et al. (2009)	right skewed (mode < mean); reported distribution is gaussian	309	375	stomatal index (fossil species not the same as the calibrated species)		Bartoli et al., 2011
Ekart et al., 1999	Anisian-Ladinian	242.05	247.1	237	244	mean	122	488	16 and 84 percentiles; uncertainty determined originally by varying only S(z); uncertainty calculated here by adopted the generalized, right-skewed errors of +100/-50% taken from the conservative, fully-propagated estimates of Breecker et al. (2013, p. 3218)	right skewed (mode < mean)	610	300	900	5000	2000			Zhang et al., 2013		1.2188			317.34	mean	277.758	408.852	"low" value determined from minimum ep and minimum present-day [PO4]- values, "high" value from maximum values, and best estimate from mean values; in the absence of further knowledge, uncertainties are intepreted here to represent +/- one standard error	right skewed (mode < mean)	277.758	408.852	site 925C		Beerling, 2002	Westphalian	313.5	319	308	348	mean	243.6	574.2	16 and 84 percentiles; reported range corresponds to +/- one standard error of the regression function, and so likely underestimates true uncertainty (uncertainty in the fossil measurements are not taken into account, for example); uncertainties calculated here as +65%/-30% of the best-estimate, a conservative envelope taken from the fully propagated error analysis of Beerling et al. (2009)	right skewed (mode < mean); reported distribution is gaussian	316	380	stomatal index (fossil species not the same as the calibrated species)		Bartoli et al., 2011
Ekart et al., 1999	Ochoan	259.4	259.8	259	400	mean	200	800	16 and 84 percentiles; uncertainty determined originally by varying only S(z); uncertainty calculated here by adopted the generalized, right-skewed errors of +100/-50% taken from the conservative, fully-propagated estimates of Breecker et al. (2013, p. 3218)	right skewed (mode < mean)	1000	600	1500	5000	2000			Zhang et al., 2013		1.2322			322.324	mean	277.67	421.635	"low" value determined from minimum ep and minimum present-day [PO4]- values, "high" value from maximum values, and best estimate from mean values; in the absence of further knowledge, uncertainties are intepreted here to represent +/- one standard error	right skewed (mode < mean)	277.67	421.635	site 925C		Beerling, 2002	Westphalian	313.5	319	308	351	mean	245.7	579.15	16 and 84 percentiles; reported range corresponds to +/- one standard error of the regression function, and so likely underestimates true uncertainty (uncertainty in the fossil measurements are not taken into account, for example); uncertainties calculated here as +65%/-30% of the best-estimate, a conservative envelope taken from the fully propagated error analysis of Beerling et al. (2009)	right skewed (mode < mean); reported distribution is gaussian	319	383	stomatal index (fossil species not the same as the calibrated species)		Bartoli et al., 2011
Ekart et al., 1999	Wolfcampian	290.45	298.9	282	0	mean	0	0	16 and 84 percentiles; uncertainty determined originally by varying only S(z); uncertainty calculated here by adopted the generalized, right-skewed errors of +100/-50% taken from the conservative, fully-propagated estimates of Breecker et al. (2013, p. 3218)	right skewed (mode < mean)	0	0	300	5000	2000			Zhang et al., 2013		1.25			291.093	mean	257.17	371.668	"low" value determined from minimum ep and minimum present-day [PO4]- values, "high" value from maximum values, and best estimate from mean values; in the absence of further knowledge, uncertainties are intepreted here to represent +/- one standard error	right skewed (mode < mean)	257.17	371.668	site 925C		Beerling, 2002	Westphalian	313.5	319	308	336	mean	235.2	554.4	16 and 84 percentiles; reported range corresponds to +/- one standard error of the regression function, and so likely underestimates true uncertainty (uncertainty in the fossil measurements are not taken into account, for example); uncertainties calculated here as +65%/-30% of the best-estimate, a conservative envelope taken from the fully propagated error analysis of Beerling et al. (2009)	right skewed (mode < mean); reported distribution is gaussian	305	367	stomatal index (fossil species not the same as the calibrated species)		Bartoli et al., 2011
Ekart et al., 1999	Late Pennsylvanian	302.95	307	298.9	608	mean	304	1216	16 and 84 percentiles; uncertainty determined originally by varying only S(z); uncertainty calculated here by adopted the generalized, right-skewed errors of +100/-50% taken from the conservative, fully-propagated estimates of Breecker et al. (2013, p. 3218)	right skewed (mode < mean)	1520	900	2100	5000	2000			Zhang et al., 2013		1.272			308.778	mean	257.465	416.445	"low" value determined from minimum ep and minimum present-day [PO4]- values, "high" value from maximum values, and best estimate from mean values; in the absence of further knowledge, uncertainties are intepreted here to represent +/- one standard error	right skewed (mode < mean)	257.465	416.445	site 925C		Beerling, 2002	Westphalian	313.5	319	308	308	mean	215.6	508.2	16 and 84 percentiles; reported range corresponds to +/- one standard error of the regression function, and so likely underestimates true uncertainty (uncertainty in the fossil measurements are not taken into account, for example); uncertainties calculated here as +65%/-30% of the best-estimate, a conservative envelope taken from the fully propagated error analysis of Beerling et al. (2009)	right skewed (mode < mean); reported distribution is gaussian	277	339	stomatal index (fossil species not the same as the calibrated species)		Bartoli et al., 2011
Ekart et al., 1999	Chadian-Arundian (equivalent to Radaevkian-Bobrikovian)	344.75	347	342.5	824	mean	412	1648	16 and 84 percentiles; uncertainty determined originally by varying only S(z); uncertainty calculated here by adopted the generalized, right-skewed errors of +100/-50% taken from the conservative, fully-propagated estimates of Breecker et al. (2013, p. 3218)	right skewed (mode < mean)	2060	1500	2550	5000	2000			Zhang et al., 2013		1.2846			298.362	mean	263.045	381.712	"low" value determined from minimum ep and minimum present-day [PO4]- values, "high" value from maximum values, and best estimate from mean values; in the absence of further knowledge, uncertainties are intepreted here to represent +/- one standard error	right skewed (mode < mean)	263.045	381.712	site 925C		Beerling, 2002	Westphalian	313.5	319	308	350	mean	245	577.5	16 and 84 percentiles; reported range corresponds to +/- one standard error of the regression function, and so likely underestimates true uncertainty (uncertainty in the fossil measurements are not taken into account, for example); uncertainties calculated here as +65%/-30% of the best-estimate, a conservative envelope taken from the fully propagated error analysis of Beerling et al. (2009)	right skewed (mode < mean); reported distribution is gaussian	318	382	stomatal index (fossil species not the same as the calibrated species)		Bartoli et al., 2011
Ekart et al., 1999	Middle Devonian	388	393.3	382.7	624	mean	312	1248	16 and 84 percentiles; uncertainty determined originally by varying only S(z); uncertainty calculated here by adopted the generalized, right-skewed errors of +100/-50% taken from the conservative, fully-propagated estimates of Breecker et al. (2013, p. 3218)	right skewed (mode < mean)	1560	960	2160	5000	2000			Zhang et al., 2013		1.3512			325.944	mean	275.512	434.11	"low" value determined from minimum ep and minimum present-day [PO4]- values, "high" value from maximum values, and best estimate from mean values; in the absence of further knowledge, uncertainties are intepreted here to represent +/- one standard error	right skewed (mode < mean)	275.512	434.11	site 925C		Beerling, 2002	Westphalian	313.5	319	308	366	mean	256.2	603.9	16 and 84 percentiles; reported range corresponds to +/- one standard error of the regression function, and so likely underestimates true uncertainty (uncertainty in the fossil measurements are not taken into account, for example); uncertainties calculated here as +65%/-30% of the best-estimate, a conservative envelope taken from the fully propagated error analysis of Beerling et al. (2009)	right skewed (mode < mean); reported distribution is gaussian	333	399	stomatal index (fossil species not the same as the calibrated species)		Bartoli et al., 2011
Lee, 1999	Hauterivian to Barremian	130.1	133.9	126.3	1150	mean	575	2300	16 and 84 percentiles; uncertainty determined originally by varying only S(z); uncertainty calculated here by adopted the generalized, right-skewed errors of +100/-50% taken from the conservative, fully-propagated estimates of Breecker et al. (2013, p. 3218)	right skewed (mode < mean)	2300	2200	2400	4000	2000			Zhang et al., 2013		1.6407			297.858	mean	254.971	391.957	"low" value determined from minimum ep and minimum present-day [PO4]- values, "high" value from maximum values, and best estimate from mean values; in the absence of further knowledge, uncertainties are intepreted here to represent +/- one standard error	right skewed (mode < mean)	254.971	391.957	site 925C		Beerling, 2002	Westphalian	313.5	319	308	368	mean	257.6	607.2	16 and 84 percentiles; reported range corresponds to +/- one standard error of the regression function, and so likely underestimates true uncertainty (uncertainty in the fossil measurements are not taken into account, for example); uncertainties calculated here as +65%/-30% of the best-estimate, a conservative envelope taken from the fully propagated error analysis of Beerling et al. (2009)	right skewed (mode < mean); reported distribution is gaussian	336	400	stomatal index (fossil species not the same as the calibrated species)		Bartoli et al., 2011
Lee & Hisada, 1999 (updated by Hong and Lee, 2012)	late Valanginian - early Albian	134.25	136.5	132	653.333	mean	326.667	1306.67	16 and 84 percentiles; uncertainty determined originally by varying only S(z); uncertainty calculated here by adopted the generalized, right-skewed errors of +100/-50% taken from the conservative, fully-propagated estimates of Breecker et al. (2013, p. 3218)	right skewed (mode < mean)	2450	1700	3200	7500	2000			Zhang et al., 2013		1.7295			312.125	mean	271.018	405.208	"low" value determined from minimum ep and minimum present-day [PO4]- values, "high" value from maximum values, and best estimate from mean values; in the absence of further knowledge, uncertainties are intepreted here to represent +/- one standard error	right skewed (mode < mean)	271.018	405.208	site 925C		Beerling, 2002	Westphalian	313.5	319	308	358	mean	250.6	590.7	16 and 84 percentiles; reported range corresponds to +/- one standard error of the regression function, and so likely underestimates true uncertainty (uncertainty in the fossil measurements are not taken into account, for example); uncertainties calculated here as +65%/-30% of the best-estimate, a conservative envelope taken from the fully propagated error analysis of Beerling et al. (2009)	right skewed (mode < mean); reported distribution is gaussian	326	390	stomatal index (fossil species not the same as the calibrated species)		Bartoli et al., 2011
Driese et al., 2000	Famennian	365.55	372.2	358.9	1140	mean	570	2280	16 and 84 percentiles; uncertainty determined originally by varying only S(z); uncertainty calculated here by adopted the generalized, right-skewed errors of +100/-50% taken from the conservative, fully-propagated estimates of Breecker et al. (2013, p. 3218)	right skewed (mode < mean)	2850	2100	3600	5000	2000	Sz not given in text; I assume that they used the same value as Mora et al. (1996)		Zhang et al., 2013		1.965			309.053	mean	263.394	408.361	"low" value determined from minimum ep and minimum present-day [PO4]- values, "high" value from maximum values, and best estimate from mean values; in the absence of further knowledge, uncertainties are intepreted here to represent +/- one standard error	right skewed (mode < mean)	263.394	408.361	site 925C		Beerling, 2002	Westphalian	313.5	319	308	303	mean	212.1	499.95	16 and 84 percentiles; reported range corresponds to +/- one standard error of the regression function, and so likely underestimates true uncertainty (uncertainty in the fossil measurements are not taken into account, for example); uncertainties calculated here as +65%/-30% of the best-estimate, a conservative envelope taken from the fully propagated error analysis of Beerling et al. (2009)	right skewed (mode < mean); reported distribution is gaussian	272	334	stomatal index (fossil species not the same as the calibrated species)		Bartoli et al., 2011
Driese et al., 2000	Famennian	365.55	372.2	358.9	1260	mean	630	2520	16 and 84 percentiles; uncertainty determined originally by varying only S(z); uncertainty calculated here by adopted the generalized, right-skewed errors of +100/-50% taken from the conservative, fully-propagated estimates of Breecker et al. (2013, p. 3218)	right skewed (mode < mean)	3150	2400	3900	5000	2000	Sz not given in text; I assume that they used the same value as Mora et al. (1996)		Zhang et al., 2013		2.0926			328.639	mean	274.602	442.463	"low" value determined from minimum ep and minimum present-day [PO4]- values, "high" value from maximum values, and best estimate from mean values; in the absence of further knowledge, uncertainties are intepreted here to represent +/- one standard error	right skewed (mode < mean)	274.602	442.463	site 925C		Beerling, 2002	Westphalian	313.5	319	308	367	mean	256.9	605.55	16 and 84 percentiles; reported range corresponds to +/- one standard error of the regression function, and so likely underestimates true uncertainty (uncertainty in the fossil measurements are not taken into account, for example); uncertainties calculated here as +65%/-30% of the best-estimate, a conservative envelope taken from the fully propagated error analysis of Beerling et al. (2009)	right skewed (mode < mean); reported distribution is gaussian	333	401	stomatal index (fossil species not the same as the calibrated species)		Foster et al., 2012
Driese et al., 2000	late Emsian	402.55	407.6	397.5	1320	mean	660	2640	16 and 84 percentiles; uncertainty determined originally by varying only S(z); uncertainty calculated here by adopted the generalized, right-skewed errors of +100/-50% taken from the conservative, fully-propagated estimates of Breecker et al. (2013, p. 3218)	right skewed (mode < mean)	3300	2400	4200	5000	2000	Sz not given in text; I assume that they used the same value as Mora et al. (1996)		Zhang et al., 2013		2.1915			330.576	mean	279.004	440.896	"low" value determined from minimum ep and minimum present-day [PO4]- values, "high" value from maximum values, and best estimate from mean values; in the absence of further knowledge, uncertainties are intepreted here to represent +/- one standard error	right skewed (mode < mean)	279.004	440.896	site 925D		Beerling, 2002	Westphalian	313.5	319	308	350	mean	245	577.5	16 and 84 percentiles; reported range corresponds to +/- one standard error of the regression function, and so likely underestimates true uncertainty (uncertainty in the fossil measurements are not taken into account, for example); uncertainties calculated here as +65%/-30% of the best-estimate, a conservative envelope taken from the fully propagated error analysis of Beerling et al. (2009)	right skewed (mode < mean); reported distribution is gaussian	316	384	stomatal index (fossil species not the same as the calibrated species)		Foster et al., 2012
Driese et al., 2000	Silurian-Devonian boundary	421.1	423	419.2	1440	mean	720	2880	16 and 84 percentiles; uncertainty determined originally by varying only S(z); uncertainty calculated here by adopted the generalized, right-skewed errors of +100/-50% taken from the conservative, fully-propagated estimates of Breecker et al. (2013, p. 3218)	right skewed (mode < mean)	3600	2700	4500	5000	2000	Sz not given in text; I assume that they used the same value as Mora et al. (1996)		Zhang et al., 2013		2.2968			337.394	mean	285.07	449.582	"low" value determined from minimum ep and minimum present-day [PO4]- values, "high" value from maximum values, and best estimate from mean values; in the absence of further knowledge, uncertainties are intepreted here to represent +/- one standard error	right skewed (mode < mean)	285.07	449.582	site 925C		Beerling, 2002	Westphalian	313.5	319	308	401	mean	280.7	661.65	16 and 84 percentiles; reported range corresponds to +/- one standard error of the regression function, and so likely underestimates true uncertainty (uncertainty in the fossil measurements are not taken into account, for example); uncertainties calculated here as +65%/-30% of the best-estimate, a conservative envelope taken from the fully propagated error analysis of Beerling et al. (2009)	right skewed (mode < mean); reported distribution is gaussian	367	435	stomatal index (fossil species not the same as the calibrated species)		Foster et al., 2012
Cox et al., 2001	Frasnian	377.45	382.7	372.2	1120	mean	560	2240	16 and 84 percentiles; uncertainty determined originally by varying only S(z); uncertainty calculated here by adopted the generalized, right-skewed errors of +100/-50% taken from the conservative, fully-propagated estimates of Breecker et al. (2013, p. 3218)	right skewed (mode < mean)	2800	2300	3200	5000	2000			Zhang et al., 2013		2.402			343.626	mean	288.002	461.398	"low" value determined from minimum ep and minimum present-day [PO4]- values, "high" value from maximum values, and best estimate from mean values; in the absence of further knowledge, uncertainties are intepreted here to represent +/- one standard error	right skewed (mode < mean)	288.002	461.398	site 925D		Beerling, 2002	Westphalian	313.5	319	308	287	mean	200.9	473.55	16 and 84 percentiles; reported range corresponds to +/- one standard error of the regression function, and so likely underestimates true uncertainty (uncertainty in the fossil measurements are not taken into account, for example); uncertainties calculated here as +65%/-30% of the best-estimate, a conservative envelope taken from the fully propagated error analysis of Beerling et al. (2009)	right skewed (mode < mean); reported distribution is gaussian	254	320	stomatal index (fossil species not the same as the calibrated species)		Foster et al., 2012
Cox et al., 2001	Givetian	385.2	387.7	382.7	1560	mean	780	3120	16 and 84 percentiles; uncertainty determined originally by varying only S(z); uncertainty calculated here by adopted the generalized, right-skewed errors of +100/-50% taken from the conservative, fully-propagated estimates of Breecker et al. (2013, p. 3218)	right skewed (mode < mean)	3900	2900	5200	5000	2000			Zhang et al., 2013		2.587			333.452	mean	280.45	446.227	"low" value determined from minimum ep and minimum present-day [PO4]- values, "high" value from maximum values, and best estimate from mean values; in the absence of further knowledge, uncertainties are intepreted here to represent +/- one standard error	right skewed (mode < mean)	280.45	446.227	site 925D		Beerling, 2002	Westphalian	313.5	319	308	311	mean	217.7	513.15	16 and 84 percentiles; reported range corresponds to +/- one standard error of the regression function, and so likely underestimates true uncertainty (uncertainty in the fossil measurements are not taken into account, for example); uncertainties calculated here as +65%/-30% of the best-estimate, a conservative envelope taken from the fully propagated error analysis of Beerling et al. (2009)	right skewed (mode < mean); reported distribution is gaussian	278	344	stomatal index (fossil species not the same as the calibrated species)		Foster et al., 2012
Royer et al., 2001b	post-PETM; Wing et al. (2000) places base of PETM at 55.234 Ma (Age Model 2); all ages adjusted by +0.766 m.y.	54.166	54.466	53.866	813.6	mean	406.8	1627.2	16 and 84 percentiles; uncertainty determined originally by varying only S(z); uncertainty calculated here by adopted the generalized, right-skewed errors of +100/-50% taken from the conservative, fully-propagated estimates of Breecker et al. (2013, p. 3218)	right skewed (mode < mean)	2034	1434	2634	5000	2000	0.766		Zhang et al., 2013		2.6043			305.063	mean	255.177	410.203	"low" value determined from minimum ep and minimum present-day [PO4]- values, "high" value from maximum values, and best estimate from mean values; in the absence of further knowledge, uncertainties are intepreted here to represent +/- one standard error	right skewed (mode < mean)	255.177	410.203	site 925C		Beerling, 2002	Westphalian	313.5	319	308	284	mean	198.8	468.6	16 and 84 percentiles; reported range corresponds to +/- one standard error of the regression function, and so likely underestimates true uncertainty (uncertainty in the fossil measurements are not taken into account, for example); uncertainties calculated here as +65%/-30% of the best-estimate, a conservative envelope taken from the fully propagated error analysis of Beerling et al. (2009)	right skewed (mode < mean); reported distribution is gaussian	253	315	stomatal index (fossil species not the same as the calibrated species)		Foster et al., 2012
Royer et al., 2001b	post-PETM; Wing et al. (2000) places base of PETM at 55.234 Ma (Age Model 2); all ages adjusted by +0.766 m.y.	54.856	55.156	54.556	230.8	mean	115.4	461.6	16 and 84 percentiles; uncertainty determined originally by varying only S(z); uncertainty calculated here by adopted the generalized, right-skewed errors of +100/-50% taken from the conservative, fully-propagated estimates of Breecker et al. (2013, p. 3218)	right skewed (mode < mean)	577	177	977	5000	2000			Zhang et al., 2013		2.718			316.512	mean	265.747	424.155	"low" value determined from minimum ep and minimum present-day [PO4]- values, "high" value from maximum values, and best estimate from mean values; in the absence of further knowledge, uncertainties are intepreted here to represent +/- one standard error	right skewed (mode < mean)	265.747	424.155	site 925C		Beerling, 2002	Westphalian	313.5	319	308	325	mean	227.5	536.25	16 and 84 percentiles; reported range corresponds to +/- one standard error of the regression function, and so likely underestimates true uncertainty (uncertainty in the fossil measurements are not taken into account, for example); uncertainties calculated here as +65%/-30% of the best-estimate, a conservative envelope taken from the fully propagated error analysis of Beerling et al. (2009)	right skewed (mode < mean); reported distribution is gaussian	294	356	stomatal index (fossil species not the same as the calibrated species)		Foster et al., 2012
Royer et al., 2001b	pre-PETM; Wing et al. (2000) places base of PETM at 55.234 Ma (Age Model 2); all ages adjusted by +0.766 m.y.	56.166	56.466	55.866	460.8	mean	230.4	921.6	16 and 84 percentiles; uncertainty determined originally by varying only S(z); uncertainty calculated here by adopted the generalized, right-skewed errors of +100/-50% taken from the conservative, fully-propagated estimates of Breecker et al. (2013, p. 3218)	right skewed (mode < mean)	1152	652	1652	5000	2000			Zhang et al., 2013		2.94			307.315	mean	261.36	406.862	"low" value determined from minimum ep and minimum present-day [PO4]- values, "high" value from maximum values, and best estimate from mean values; in the absence of further knowledge, uncertainties are intepreted here to represent +/- one standard error	right skewed (mode < mean)	261.36	406.862	site 925C		Beerling, 2002	Namurian	324	329	319	385	mean	269.5	635.25	16 and 84 percentiles; reported range corresponds to +/- one standard error of the regression function, and so likely underestimates true uncertainty (uncertainty in the fossil measurements are not taken into account, for example); uncertainties calculated here as +65%/-30% of the best-estimate, a conservative envelope taken from the fully propagated error analysis of Beerling et al. (2009)	right skewed (mode < mean); reported distribution is gaussian	351	419	stomatal index (fossil species not the same as the calibrated species)		Foster et al., 2012
Royer et al., 2001b	pre-PETM; Wing et al. (2000) places base of PETM at 55.234 Ma (Age Model 2); all ages adjusted by +0.766 m.y.	56.491	56.791	56.191	486.8	mean	243.4	973.6	16 and 84 percentiles; uncertainty determined originally by varying only S(z); uncertainty calculated here by adopted the generalized, right-skewed errors of +100/-50% taken from the conservative, fully-propagated estimates of Breecker et al. (2013, p. 3218)	right skewed (mode < mean)	1217	727	1717	5000	2000			Zhang et al., 2013		3.082			338.052	mean	289.808	444.303	"low" value determined from minimum ep and minimum present-day [PO4]- values, "high" value from maximum values, and best estimate from mean values; in the absence of further knowledge, uncertainties are intepreted here to represent +/- one standard error	right skewed (mode < mean)	289.808	444.303	site 925C		Beerling, 2002	Namurian	324	329	319	392	mean	274.4	646.8	16 and 84 percentiles; reported range corresponds to +/- one standard error of the regression function, and so likely underestimates true uncertainty (uncertainty in the fossil measurements are not taken into account, for example); uncertainties calculated here as +65%/-30% of the best-estimate, a conservative envelope taken from the fully propagated error analysis of Beerling et al. (2009)	right skewed (mode < mean); reported distribution is gaussian	359	425	stomatal index (fossil species not the same as the calibrated species)		Foster et al., 2012
Royer et al., 2001b	pre-PETM; Wing et al. (2000) places base of PETM at 55.234 Ma (Age Model 2); all ages adjusted by +0.766 m.y.	56.709	57.009	56.409	579.2	mean	289.6	1158.4	16 and 84 percentiles; uncertainty determined originally by varying only S(z); uncertainty calculated here by adopted the generalized, right-skewed errors of +100/-50% taken from the conservative, fully-propagated estimates of Breecker et al. (2013, p. 3218)	right skewed (mode < mean)	1448	948	1948	5000	2000			Zhang et al., 2013		3.1313			317.747	mean	265.328	427.989	"low" value determined from minimum ep and minimum present-day [PO4]- values, "high" value from maximum values, and best estimate from mean values; in the absence of further knowledge, uncertainties are intepreted here to represent +/- one standard error	right skewed (mode < mean)	265.328	427.989	site 925D		Beerling, 2002	Namurian	324	329	319	359	mean	251.3	592.35	16 and 84 percentiles; reported range corresponds to +/- one standard error of the regression function, and so likely underestimates true uncertainty (uncertainty in the fossil measurements are not taken into account, for example); uncertainties calculated here as +65%/-30% of the best-estimate, a conservative envelope taken from the fully propagated error analysis of Beerling et al. (2009)	right skewed (mode < mean); reported distribution is gaussian	327	391	stomatal index (fossil species not the same as the calibrated species)		Foster et al., 2012
Royer et al., 2001b	pre-PETM; Wing et al. (2000) places base of PETM at 55.234 Ma (Age Model 2); all ages adjusted by +0.766 m.y.	57.309	57.609	57.009	816.4	mean	408.2	1632.8	16 and 84 percentiles; uncertainty determined originally by varying only S(z); uncertainty calculated here by adopted the generalized, right-skewed errors of +100/-50% taken from the conservative, fully-propagated estimates of Breecker et al. (2013, p. 3218)	right skewed (mode < mean)	2041	1441	2641	5000	2000			Zhang et al., 2013		3.321			335.873	mean	291.097	436.867	"low" value determined from minimum ep and minimum present-day [PO4]- values, "high" value from maximum values, and best estimate from mean values; in the absence of further knowledge, uncertainties are intepreted here to represent +/- one standard error	right skewed (mode < mean)	291.097	436.867	site 925D		Beerling & Royer, 2002	Middle Jurassic	168.4	175.6	161.2	815.826	mean	543.884	1087.77	not clear because the method is semi-quantitative and because the uncertainty range is calculated by ranging the conversion of stomatal ratio to RCO2 from 1:1 to 1:2 (see note #8 in companion worksheet); in the absence of further knowledge, the reported CO2 range is taken as equivalent to +/- one standard error	not clear, but likely to be right skewed (mode < mean)	543.884	1087.77	stomatal ratio		Foster et al., 2012
Royer et al., 2001b	pre-PETM; Wing et al. (2000) places base of PETM at 55.234 Ma (Age Model 2); all ages adjusted by +0.766 m.y.	57.72	58.02	57.42	474	mean	237	948	16 and 84 percentiles; uncertainty determined originally by varying only S(z); uncertainty calculated here by adopted the generalized, right-skewed errors of +100/-50% taken from the conservative, fully-propagated estimates of Breecker et al. (2013, p. 3218)	right skewed (mode < mean)	1185	685	1685	5000	2000			Zhang et al., 2013		3.364			320.965	mean	278.188	417.437	"low" value determined from minimum ep and minimum present-day [PO4]- values, "high" value from maximum values, and best estimate from mean values; in the absence of further knowledge, uncertainties are intepreted here to represent +/- one standard error	right skewed (mode < mean)	278.188	417.437	site 925C		Beerling et al., 2002 (updated by Beerling et al., 2009)	early Paleocene (Kvacek et al., 1994); Basilika site	63.8	66	61.6	366.855	median	337.137	570.699	16 and 84 percentiles; reported uncertainties are 2.5 and 97.5 percentiles, determined by the Monte Carlo approach of Beerling et al. (2009); uncertainties adjusted to 16 and 84 percentiles here using the average scaling factors found in the Beerling et al. (2009) output (84 percentile approximates 60% of the offset between 97.5 percentile and median; 16 percentile approximates 70% of the offset …	right skewed (mode < mean)	324.401	706.595	stomatal index		Foster et al., 2012
Tanner et al., 2001	Hettangian	200.3	201.3	199.3	992	mean	496	1984	16 and 84 percentiles; uncertainty determined originally by varying only S(z); uncertainty calculated here by adopted the generalized, right-skewed errors of +100/-50% taken from the conservative, fully-propagated estimates of Breecker et al. (2013, p. 3218)	right skewed (mode < mean)	2480	1490	3470	5000	2000			Zhang et al., 2013		3.457			339.25	mean	299.107	434.056	"low" value determined from minimum ep and minimum present-day [PO4]- values, "high" value from maximum values, and best estimate from mean values; in the absence of further knowledge, uncertainties are intepreted here to represent +/- one standard error	right skewed (mode < mean)	299.107	434.056	site 925C		Beerling et al., 2002 (updated by Beerling et al., 2009)	radiometric dating (Raynolds et al., 2001, p. 21); DMNH 2360	64.13	64.34	63.92	330.324	median	321.339	401.106	16 and 84 percentiles; reported uncertainties are 2.5 and 97.5 percentiles, determined by the Monte Carlo approach of Beerling et al. (2009); uncertainties adjusted to 16 and 84 percentiles here using the average scaling factors found in the Beerling et al. (2009) output (84 percentile approximates 60% of the offset between 97.5 percentile and median; 16 percentile approximates 70% of the offset …	right skewed (mode < mean)	317.489	448.294	stomatal index		Foster et al., 2012
Tanner et al., 2001	Carnian-Nornian	223.25	237	209.5	900	mean	450	1800	16 and 84 percentiles; uncertainty determined originally by varying only S(z); uncertainty calculated here by adopted the generalized, right-skewed errors of +100/-50% taken from the conservative, fully-propagated estimates of Breecker et al. (2013, p. 3218)	right skewed (mode < mean)	2250	1350	3150	5000	2000			Zhang et al., 2013		3.51			393.118	mean	340.068	512.427	"low" value determined from minimum ep and minimum present-day [PO4]- values, "high" value from maximum values, and best estimate from mean values; in the absence of further knowledge, uncertainties are intepreted here to represent +/- one standard error	right skewed (mode < mean)	340.068	512.427	site 925A		Beerling et al., 2002 (updated by Beerling et al., 2009)	Puercan (Wing et al., 1995); LJH 7659	65.375	66	64.75	343.159	median	329.335	541.016	16 and 84 percentiles; reported uncertainties are 2.5 and 97.5 percentiles, determined by the Monte Carlo approach of Beerling et al. (2009); uncertainties adjusted to 16 and 84 percentiles here using the average scaling factors found in the Beerling et al. (2009) output (84 percentile approximates 60% of the offset between 97.5 percentile and median; 16 percentile approximates 70% of the offset …	right skewed (mode < mean)	323.41	672.92	stomatal index		Foster et al., 2012
Robinson et al., 2002	Lower Barremian	130.1	130.8	129.4	112	mean	56	224	16 and 84 percentiles; uncertainty determined originally by varying only S(z); uncertainty calculated here by adopted the generalized, right-skewed errors of +100/-50% taken from the conservative, fully-propagated estimates of Breecker et al. (2013, p. 3218)	right skewed (mode < mean)	560	244	895	10000	2000	Vertisols		Zhang et al., 2013		3.522			345.722	mean	302.724	445.293	"low" value determined from minimum ep and minimum present-day [PO4]- values, "high" value from maximum values, and best estimate from mean values; in the absence of further knowledge, uncertainties are intepreted here to represent +/- one standard error	right skewed (mode < mean)	302.724	445.293	site 925D		Beerling et al., 2002 (updated by Beerling et al., 2009)	Puercan (Wing et al., 1995); LJH 7423	65.375	66	64.75	469.53	median	370.011	641.916	16 and 84 percentiles; reported uncertainties are 2.5 and 97.5 percentiles, determined by the Monte Carlo approach of Beerling et al. (2009); uncertainties adjusted to 16 and 84 percentiles here using the average scaling factors found in the Beerling et al. (2009) output (84 percentile approximates 60% of the offset between 97.5 percentile and median; 16 percentile approximates 70% of the offset …	right skewed (mode < mean)	327.36	756.84	stomatal index		Foster et al., 2012
Nordt et al., 2002	Chron 28R	64.815	64.96	64.67	400	mean	200	800	16 and 84 percentiles; uncertainty determined originally by varying only S(z); uncertainty calculated here by adopted the generalized, right-skewed errors of +100/-50% taken from the conservative, fully-propagated estimates of Breecker et al. (2013, p. 3218)	right skewed (mode < mean)	1000	800	1200	5000	2000			Zhang et al., 2013		3.673			345.897	mean	309.234	436.645	"low" value determined from minimum ep and minimum present-day [PO4]- values, "high" value from maximum values, and best estimate from mean values; in the absence of further knowledge, uncertainties are intepreted here to represent +/- one standard error	right skewed (mode < mean)	309.234	436.645	site 925C		Beerling et al., 2002 (updated by Beerling et al., 2009)	35.2 m below the KTB; HCIIa floral zone; ~0.5 Myrs before KTB (Hicks et al., 2002); DMNH 566	66.5	67	66	538.646	median	399.732	686.814	16 and 84 percentiles; reported uncertainties are 2.5 and 97.5 percentiles, determined by the Monte Carlo approach of Beerling et al. (2009); uncertainties adjusted to 16 and 84 percentiles here using the average scaling factors found in the Beerling et al. (2009) output (84 percentile approximates 60% of the offset between 97.5 percentile and median; 16 percentile approximates 70% of the offset …	right skewed (mode < mean)	340.197	785.592	stomatal index		Foster et al., 2012
Nordt et al., 2002	Chron 29N	65.325	65.69	64.96	340	mean	170	680	16 and 84 percentiles; uncertainty determined originally by varying only S(z); uncertainty calculated here by adopted the generalized, right-skewed errors of +100/-50% taken from the conservative, fully-propagated estimates of Breecker et al. (2013, p. 3218)	right skewed (mode < mean)	850	700	1000	5000	2000			Zhang et al., 2013		3.8485			326.633	mean	290.985	413.721	"low" value determined from minimum ep and minimum present-day [PO4]- values, "high" value from maximum values, and best estimate from mean values; in the absence of further knowledge, uncertainties are intepreted here to represent +/- one standard error	right skewed (mode < mean)	290.985	413.721	site 925D		Royer, 2003 (updated by Beerling et al., 2009)	1.7 Myrs after the PETM (Age Model 2 in Wing et al., 2000); SLW H	54.29	54.39	54.19	514.951	median	393.315	670.907	16 and 84 percentiles; reported uncertainties are 2.5 and 97.5 percentiles, determined by the Monte Carlo approach of Beerling et al. (2009); uncertainties adjusted to 16 and 84 percentiles here using the average scaling factors found in the Beerling et al. (2009) output (84 percentile approximates 60% of the offset between 97.5 percentile and median; 16 percentile approximates 70% of the offset …	right skewed (mode < mean)	341.185	774.878	stomatal ratio		Badger et al., 2013a	cyclostratigraphy and isotope stratigraphy
Nordt et al., 2002	Chron 29R	65.875	66.25	65.5	300	mean	150	600	16 and 84 percentiles; uncertainty determined originally by varying only S(z); uncertainty calculated here by adopted the generalized, right-skewed errors of +100/-50% taken from the conservative, fully-propagated estimates of Breecker et al. (2013, p. 3218)	right skewed (mode < mean)	750	600	900	5000	2000			Zhang et al., 2013		3.9855			333.798	mean	294.668	426.557	"low" value determined from minimum ep and minimum present-day [PO4]- values, "high" value from maximum values, and best estimate from mean values; in the absence of further knowledge, uncertainties are intepreted here to represent +/- one standard error	right skewed (mode < mean)	294.668	426.557	site 925C		Royer, 2003 (updated by Beerling et al., 2009)	Torrejonian-Tiffanian (Dunn, 2003); DMNH 2644	61.1	64.8	57.4	317.489	median	310.578	324.834	16 and 84 percentiles; reported uncertainties are 2.5 and 97.5 percentiles, determined by the Monte Carlo approach of Beerling et al. (2009); uncertainties adjusted to 16 and 84 percentiles here using the average scaling factors found in the Beerling et al. (2009) output (84 percentile approximates 60% of the offset between 97.5 percentile and median; 16 percentile approximates 70% of the offset …	right skewed (mode < mean)	307.616	329.73	stomatal index		Badger et al., 2013a	cyclostratigraphy and isotope stratigraphy
Nordt et al., 2002	Chron 30N	67.175	68.1	66.25	560	mean	280	1120	16 and 84 percentiles; uncertainty determined originally by varying only S(z); uncertainty calculated here by adopted the generalized, right-skewed errors of +100/-50% taken from the conservative, fully-propagated estimates of Breecker et al. (2013, p. 3218)	right skewed (mode < mean)	1400	1100	1700	5000	2000			Zhang et al., 2013		4.1062			348.039	mean	307.029	445.073	"low" value determined from minimum ep and minimum present-day [PO4]- values, "high" value from maximum values, and best estimate from mean values; in the absence of further knowledge, uncertainties are intepreted here to represent +/- one standard error	right skewed (mode < mean)	307.029	445.073	site 925D		Greenwood et al., 2003	late Early Eocene	49.9	52	47.8	658.5	mean	439	878	not clear because the method is semi-quantitative and because the uncertainty range is calculated by ranging the conversion of stomatal ratio to RCO2 from 1:1 to 1:2 (see note #8 in companion worksheet); in the absence of further knowledge, the reported CO2 range is taken as equivalent to +/- one standard error	not clear, but likely to be right skewed (mode < mean)	439	878	stomatal ratio		Badger et al., 2013a	cyclostratigraphy and isotope stratigraphy
Nordt et al., 2002	Chron 30N	67.175	68.1	66.25	300	mean	150	600	16 and 84 percentiles; uncertainty determined originally by varying only S(z); uncertainty calculated here by adopted the generalized, right-skewed errors of +100/-50% taken from the conservative, fully-propagated estimates of Breecker et al. (2013, p. 3218)	right skewed (mode < mean)	750	600	900	5000	2000			Zhang et al., 2013		4.4475			379.402	mean	345.348	470.574	"low" value determined from minimum ep and minimum present-day [PO4]- values, "high" value from maximum values, and best estimate from mean values; in the absence of further knowledge, uncertainties are intepreted here to represent +/- one standard error	right skewed (mode < mean)	345.348	470.574	site 925C		Roth & Konrad, 2003	Pragian (Lower Devonian)	409.2	410.8	407.6	2836	mean	2505	4561	not clear: the reported range is based on a plausible range in the input factors; in the absence of further knowledge, the reported CO2 range is taken as equivalent to +/- one standard error	right skewed (mode < mean)	2505	4561	gas exchange		Badger et al., 2013a	cyclostratigraphy and isotope stratigraphy
Nordt et al., 2002	Chron 33N	77.125	80	74.25	480	mean	240	960	16 and 84 percentiles; uncertainty determined originally by varying only S(z); uncertainty calculated here by adopted the generalized, right-skewed errors of +100/-50% taken from the conservative, fully-propagated estimates of Breecker et al. (2013, p. 3218)	right skewed (mode < mean)	1200	900	1500	5000	2000			Zhang et al., 2013		4.7762			360.954	mean	332.026	443.063	"low" value determined from minimum ep and minimum present-day [PO4]- values, "high" value from maximum values, and best estimate from mean values; in the absence of further knowledge, uncertainties are intepreted here to represent +/- one standard error	right skewed (mode < mean)	332.026	443.063	site 925D		McElwain et al., 2005	Toarcian OAE	182.5			1050	mean	800	1300	not clear because the method is semi-quantitative and because the uncertainty range is calculated by ranging the conversion of stomatal ratio to RCO2 from 1:1 to 1:2 (see note #8 in companion worksheet); in the absence of further knowledge, the reported CO2 range is taken as equivalent to +/- one standard error	not clear, but likely to be right skewed (mode < mean)	800	1300	stomatal ratio		Badger et al., 2013a	cyclostratigraphy and isotope stratigraphy
Nordt et al., 2003	base at Campanian-Maastrichtian boundary; top at Chron 28R; authors place K/T boundary at 65 Ma; all ages adjusted by +1 m.y.	65.15	66.15	64.15	178.067	mean	89.0335	356.134	16 and 84 percentiles; uncertainty determined originally by varying only S(z); uncertainty calculated here by adopted the generalized, right-skewed errors of +100/-50% taken from the conservative, fully-propagated estimates of Breecker et al. (2013, p. 3218)	right skewed (mode < mean)	534.201	445.167	623.234	6000	2000	1		Zhang et al., 2013		7.15			378.553	mean	323.246	499.577	"low" value determined from minimum ep and minimum present-day [PO4]- values, "high" value from maximum values, and best estimate from mean values; in the absence of further knowledge, uncertainties are intepreted here to represent +/- one standard error	right skewed (mode < mean)	323.246	499.577	site 925A		McElwain et al., 2005	Toarcian OAE	182.6			1550	mean	1200	1900	not clear because the method is semi-quantitative and because the uncertainty range is calculated by ranging the conversion of stomatal ratio to RCO2 from 1:1 to 1:2 (see note #8 in companion worksheet); in the absence of further knowledge, the reported CO2 range is taken as equivalent to +/- one standard error	not clear, but likely to be right skewed (mode < mean)	1200	1900	stomatal ratio		Badger et al., 2013a	cyclostratigraphy and isotope stratigraphy
Nordt et al., 2003	base at Campanian-Maastrichtian boundary; top at Chron 28R; authors place K/T boundary at 65 Ma; all ages adjusted by +1 m.y.	65.24	66.24	64.24	162.804	mean	81.4021	325.608	16 and 84 percentiles; uncertainty determined originally by varying only S(z); uncertainty calculated here by adopted the generalized, right-skewed errors of +100/-50% taken from the conservative, fully-propagated estimates of Breecker et al. (2013, p. 3218)	right skewed (mode < mean)	488.413	407.011	569.815	6000	2000			Zhang et al., 2013		14.1			340.668	mean	311.27	420.945	"low" value determined from minimum ep and minimum present-day [PO4]- values, "high" value from maximum values, and best estimate from mean values; in the absence of further knowledge, uncertainties are intepreted here to represent +/- one standard error	right skewed (mode < mean)	311.27	420.945	site 925A		McElwain et al., 2005	Toarcian OAE	182.7			550	mean	400	700	not clear because the method is semi-quantitative and because the uncertainty range is calculated by ranging the conversion of stomatal ratio to RCO2 from 1:1 to 1:2 (see note #8 in companion worksheet); in the absence of further knowledge, the reported CO2 range is taken as equivalent to +/- one standard error	not clear, but likely to be right skewed (mode < mean)	400	700	stomatal ratio		Greenop et al., 2014
Nordt et al., 2003	base at Campanian-Maastrichtian boundary; top at Chron 28R; authors place K/T boundary at 65 Ma; all ages adjusted by +1 m.y.	65.37	66.37	64.37	88.0518	mean	44.0259	176.104	16 and 84 percentiles; uncertainty determined originally by varying only S(z); uncertainty calculated here by adopted the generalized, right-skewed errors of +100/-50% taken from the conservative, fully-propagated estimates of Breecker et al. (2013, p. 3218)	right skewed (mode < mean)	264.155	220.13	308.181	6000	2000			Zhang et al., 2013		14.74			430.097	mean	387.755	538.547	"low" value determined from minimum ep and minimum present-day [PO4]- values, "high" value from maximum values, and best estimate from mean values; in the absence of further knowledge, uncertainties are intepreted here to represent +/- one standard error	right skewed (mode < mean)	387.755	538.547	site 925A		McElwain et al., 2005	Toarcian OAE	182.8			950	mean	700	1200	not clear because the method is semi-quantitative and because the uncertainty range is calculated by ranging the conversion of stomatal ratio to RCO2 from 1:1 to 1:2 (see note #8 in companion worksheet); in the absence of further knowledge, the reported CO2 range is taken as equivalent to +/- one standard error	not clear, but likely to be right skewed (mode < mean)	700	1200	stomatal ratio		Greenop et al., 2014
Nordt et al., 2003	base at Campanian-Maastrichtian boundary; top at Chron 28R; authors place K/T boundary at 65 Ma; all ages adjusted by +1 m.y.	65.61	66.61	64.61	111.169	mean	55.5847	222.339	16 and 84 percentiles; uncertainty determined originally by varying only S(z); uncertainty calculated here by adopted the generalized, right-skewed errors of +100/-50% taken from the conservative, fully-propagated estimates of Breecker et al. (2013, p. 3218)	right skewed (mode < mean)	333.508	277.923	389.093	6000	2000			Zhang et al., 2013		15.84			401.799	mean	374.794	486.392	"low" value determined from minimum ep and minimum present-day [PO4]- values, "high" value from maximum values, and best estimate from mean values; in the absence of further knowledge, uncertainties are intepreted here to represent +/- one standard error	right skewed (mode < mean)	374.794	486.392	site 925A		McElwain et al., 2005	Toarcian OAE	182.9			950	mean	700	1200	not clear because the method is semi-quantitative and because the uncertainty range is calculated by ranging the conversion of stomatal ratio to RCO2 from 1:1 to 1:2 (see note #8 in companion worksheet); in the absence of further knowledge, the reported CO2 range is taken as equivalent to +/- one standard error	not clear, but likely to be right skewed (mode < mean)	700	1200	stomatal ratio		Greenop et al., 2014
Nordt et al., 2003	base at Campanian-Maastrichtian boundary; top at Chron 28R; authors place K/T boundary at 65 Ma; all ages adjusted by +1 m.y.	65.77	66.77	64.77	177.526	mean	88.763	355.052	16 and 84 percentiles; uncertainty determined originally by varying only S(z); uncertainty calculated here by adopted the generalized, right-skewed errors of +100/-50% taken from the conservative, fully-propagated estimates of Breecker et al. (2013, p. 3218)	right skewed (mode < mean)	532.578	443.815	621.341	6000	2000			Zhang et al., 2013		16.82			400.626	mean	369.979	489.835	"low" value determined from minimum ep and minimum present-day [PO4]- values, "high" value from maximum values, and best estimate from mean values; in the absence of further knowledge, uncertainties are intepreted here to represent +/- one standard error	right skewed (mode < mean)	369.979	489.835	site 925A		McElwain et al., 2005	Toarcian OAE	183			600	mean	500	700	not clear because the method is semi-quantitative and because the uncertainty range is calculated by ranging the conversion of stomatal ratio to RCO2 from 1:1 to 1:2 (see note #8 in companion worksheet); in the absence of further knowledge, the reported CO2 range is taken as equivalent to +/- one standard error	not clear, but likely to be right skewed (mode < mean)	500	700	stomatal ratio		Greenop et al., 2014
Nordt et al., 2003	base at Campanian-Maastrichtian boundary; top at Chron 28R; authors place K/T boundary at 65 Ma; all ages adjusted by +1 m.y.	65.91	66.91	64.91	53.7519	mean	26.8759	107.504	16 and 84 percentiles; uncertainty determined originally by varying only S(z); uncertainty calculated here by adopted the generalized, right-skewed errors of +100/-50% taken from the conservative, fully-propagated estimates of Breecker et al. (2013, p. 3218)	right skewed (mode < mean)	161.256	134.38	188.132	6000	2000			Zhang et al., 2013		18.26			411.861	mean	383.515	499.436	"low" value determined from minimum ep and minimum present-day [PO4]- values, "high" value from maximum values, and best estimate from mean values; in the absence of further knowledge, uncertainties are intepreted here to represent +/- one standard error	right skewed (mode < mean)	383.515	499.436	site 925A		Haworth et al., 2005	late Albian	104.125	107.75	100.5	710	mean	580	1420	not clear because the method is semi-quantitative and because the uncertainty range is calculated by ranging the conversion of stomatal ratio to RCO2 from 1:1 to 1:2 (see note #8 in companion worksheet); in the absence of further knowledge, the reported CO2 range is taken as equivalent to +/- one standard error	not clear, but likely to be right skewed (mode < mean)	580	1420	stomatal ratio		Greenop et al., 2014
Nordt et al., 2003	base at Campanian-Maastrichtian boundary; top at Chron 28R; authors place K/T boundary at 65 Ma; all ages adjusted by +1 m.y.	66.08	67.08	65.08	183.114	mean	91.5571	366.229	16 and 84 percentiles; uncertainty determined originally by varying only S(z); uncertainty calculated here by adopted the generalized, right-skewed errors of +100/-50% taken from the conservative, fully-propagated estimates of Breecker et al. (2013, p. 3218)	right skewed (mode < mean)	549.343	457.786	640.9	6000	2000			Zhang et al., 2013		20.3			357.831	mean	332.424	434.93	"low" value determined from minimum ep and minimum present-day [PO4]- values, "high" value from maximum values, and best estimate from mean values; in the absence of further knowledge, uncertainties are intepreted here to represent +/- one standard error	right skewed (mode < mean)	332.424	434.93	site 925A		Haworth et al., 2005	early-mid Albian	110.375	113	107.75	710	mean	603	1400	not clear because the method is semi-quantitative and because the uncertainty range is calculated by ranging the conversion of stomatal ratio to RCO2 from 1:1 to 1:2 (see note #8 in companion worksheet); in the absence of further knowledge, the reported CO2 range is taken as equivalent to +/- one standard error	not clear, but likely to be right skewed (mode < mean)	603	1400	stomatal ratio		Greenop et al., 2014
Nordt et al., 2003	base at Campanian-Maastrichtian boundary; top at Chron 28R; authors place K/T boundary at 65 Ma; all ages adjusted by +1 m.y.	66.24	67.24	65.24	277.332	mean	138.666	554.665	16 and 84 percentiles; uncertainty determined originally by varying only S(z); uncertainty calculated here by adopted the generalized, right-skewed errors of +100/-50% taken from the conservative, fully-propagated estimates of Breecker et al. (2013, p. 3218)	right skewed (mode < mean)	831.997	693.331	970.663	6000	2000			Zhang et al., 2013		22.94			461.817	mean	430.023	560.028	"low" value determined from minimum ep and minimum present-day [PO4]- values, "high" value from maximum values, and best estimate from mean values; in the absence of further knowledge, uncertainties are intepreted here to represent +/- one standard error	right skewed (mode < mean)	430.023	560.028	site 925A		Haworth et al., 2005	mid-late Aptian	116.5	120	113	700	mean	597	1340	not clear because the method is semi-quantitative and because the uncertainty range is calculated by ranging the conversion of stomatal ratio to RCO2 from 1:1 to 1:2 (see note #8 in companion worksheet); in the absence of further knowledge, the reported CO2 range is taken as equivalent to +/- one standard error	not clear, but likely to be right skewed (mode < mean)	597	1340	stomatal ratio		Greenop et al., 2014
Nordt et al., 2003	base at Campanian-Maastrichtian boundary; top at Chron 28R; authors place K/T boundary at 65 Ma; all ages adjusted by +1 m.y.	66.43	67.43	65.43	90.2397	mean	45.1198	180.479	16 and 84 percentiles; uncertainty determined originally by varying only S(z); uncertainty calculated here by adopted the generalized, right-skewed errors of +100/-50% taken from the conservative, fully-propagated estimates of Breecker et al. (2013, p. 3218)	right skewed (mode < mean)	270.719	225.599	315.839	6000	2000			Zhang et al., 2013		23.48			410.169	mean	382.506	496.649	"low" value determined from minimum ep and minimum present-day [PO4]- values, "high" value from maximum values, and best estimate from mean values; in the absence of further knowledge, uncertainties are intepreted here to represent +/- one standard error	right skewed (mode < mean)	382.506	496.649	site 925A		Haworth et al., 2005	mid Aptian	123	125	121	695	mean	590	1380	not clear because the method is semi-quantitative and because the uncertainty range is calculated by ranging the conversion of stomatal ratio to RCO2 from 1:1 to 1:2 (see note #8 in companion worksheet); in the absence of further knowledge, the reported CO2 range is taken as equivalent to +/- one standard error	not clear, but likely to be right skewed (mode < mean)	590	1380	stomatal ratio		Greenop et al., 2014
Nordt et al., 2003	base at Campanian-Maastrichtian boundary; top at Chron 28R; authors place K/T boundary at 65 Ma; all ages adjusted by +1 m.y.	66.5	67.5	65.5	0	mean	0	0	16 and 84 percentiles; uncertainty determined originally by varying only S(z); uncertainty calculated here by adopted the generalized, right-skewed errors of +100/-50% taken from the conservative, fully-propagated estimates of Breecker et al. (2013, p. 3218)	right skewed (mode < mean)	0	0	0	6000	2000			Zhang et al., 2013		25.3			416.2	mean	386.357	506.261	"low" value determined from minimum ep and minimum present-day [PO4]- values, "high" value from maximum values, and best estimate from mean values; in the absence of further knowledge, uncertainties are intepreted here to represent +/- one standard error	right skewed (mode < mean)	386.357	506.261	site 925A		Haworth et al., 2005	early Aptian	124.65	126.3	123	630	mean	530	1220	not clear because the method is semi-quantitative and because the uncertainty range is calculated by ranging the conversion of stomatal ratio to RCO2 from 1:1 to 1:2 (see note #8 in companion worksheet); in the absence of further knowledge, the reported CO2 range is taken as equivalent to +/- one standard error	not clear, but likely to be right skewed (mode < mean)	530	1220	stomatal ratio		Greenop et al., 2014
Nordt et al., 2003	base at Campanian-Maastrichtian boundary; top at Chron 28R; authors place K/T boundary at 65 Ma; all ages adjusted by +1 m.y.	66.5	67.5	65.5	42.4756	mean	21.2378	84.9512	16 and 84 percentiles; uncertainty determined originally by varying only S(z); uncertainty calculated here by adopted the generalized, right-skewed errors of +100/-50% taken from the conservative, fully-propagated estimates of Breecker et al. (2013, p. 3218)	right skewed (mode < mean)	127.427	106.189	148.665	6000	2000			Zhang et al., 2013		26.57			655.715	mean	588.317	825.2	"low" value determined from minimum ep and minimum present-day [PO4]- values, "high" value from maximum values, and best estimate from mean values; in the absence of further knowledge, uncertainties are intepreted here to represent +/- one standard error	right skewed (mode < mean)	588.317	825.2	site 925A		Haworth et al., 2005	late Barremian	127.9	129.5	126.3	630	mean	530	1250	not clear because the method is semi-quantitative and because the uncertainty range is calculated by ranging the conversion of stomatal ratio to RCO2 from 1:1 to 1:2 (see note #8 in companion worksheet); in the absence of further knowledge, the reported CO2 range is taken as equivalent to +/- one standard error	not clear, but likely to be right skewed (mode < mean)	530	1250	stomatal ratio		Greenop et al., 2014
Nordt et al., 2003	base at Campanian-Maastrichtian boundary; top at Chron 28R; authors place K/T boundary at 65 Ma; all ages adjusted by +1 m.y.	66.6	67.6	65.6	14.9958	mean	7.49792	29.9917	16 and 84 percentiles; uncertainty determined originally by varying only S(z); uncertainty calculated here by adopted the generalized, right-skewed errors of +100/-50% taken from the conservative, fully-propagated estimates of Breecker et al. (2013, p. 3218)	right skewed (mode < mean)	44.9875	37.4896	52.4855	6000	2000			Zhang et al., 2013		27.85			711.775	mean	625.926	913.987	"low" value determined from minimum ep and minimum present-day [PO4]- values, "high" value from maximum values, and best estimate from mean values; in the absence of further knowledge, uncertainties are intepreted here to represent +/- one standard error	right skewed (mode < mean)	625.926	913.987	site 925A		Haworth et al., 2005	early Barremian	130.15	130.8	129.5	550	mean	450	1130	not clear because the method is semi-quantitative and because the uncertainty range is calculated by ranging the conversion of stomatal ratio to RCO2 from 1:1 to 1:2 (see note #8 in companion worksheet); in the absence of further knowledge, the reported CO2 range is taken as equivalent to +/- one standard error	not clear, but likely to be right skewed (mode < mean)	450	1130	stomatal ratio		Greenop et al., 2014
Nordt et al., 2003	base at Campanian-Maastrichtian boundary; top at Chron 28R; authors place K/T boundary at 65 Ma; all ages adjusted by +1 m.y.	66.64	67.64	65.64	263.314	mean	131.657	526.628	16 and 84 percentiles; uncertainty determined originally by varying only S(z); uncertainty calculated here by adopted the generalized, right-skewed errors of +100/-50% taken from the conservative, fully-propagated estimates of Breecker et al. (2013, p. 3218)	right skewed (mode < mean)	789.942	658.285	921.599	6000	2000			Zhang et al., 2013		28.78			730.214	mean	661.823	909.761	"low" value determined from minimum ep and minimum present-day [PO4]- values, "high" value from maximum values, and best estimate from mean values; in the absence of further knowledge, uncertainties are intepreted here to represent +/- one standard error	right skewed (mode < mean)	661.823	909.761	site 925A		Haworth et al., 2005	late Hauterivian	131.4	132	130.8	620	mean	590	1270	not clear because the method is semi-quantitative and because the uncertainty range is calculated by ranging the conversion of stomatal ratio to RCO2 from 1:1 to 1:2 (see note #8 in companion worksheet); in the absence of further knowledge, the reported CO2 range is taken as equivalent to +/- one standard error	not clear, but likely to be right skewed (mode < mean)	590	1270	stomatal ratio		Greenop et al., 2014
Nordt et al., 2003	base at Campanian-Maastrichtian boundary; top at Chron 28R; authors place K/T boundary at 65 Ma; all ages adjusted by +1 m.y.	66.71	67.71	65.71	452.758	mean	226.379	905.517	16 and 84 percentiles; uncertainty determined originally by varying only S(z); uncertainty calculated here by adopted the generalized, right-skewed errors of +100/-50% taken from the conservative, fully-propagated estimates of Breecker et al. (2013, p. 3218)	right skewed (mode < mean)	1358.28	1131.9	1584.65	6000	2000			Zhang et al., 2013		29.21			853.748	mean	791.51	1039.84	"low" value determined from minimum ep and minimum present-day [PO4]- values, "high" value from maximum values, and best estimate from mean values; in the absence of further knowledge, uncertainties are intepreted here to represent +/- one standard error	right skewed (mode < mean)	791.51	1039.84	site 925A		Haworth et al., 2005	early Hauterivian	132.95	133.9	132	650	mean	500	1300	not clear because the method is semi-quantitative and because the uncertainty range is calculated by ranging the conversion of stomatal ratio to RCO2 from 1:1 to 1:2 (see note #8 in companion worksheet); in the absence of further knowledge, the reported CO2 range is taken as equivalent to +/- one standard error	not clear, but likely to be right skewed (mode < mean)	500	1300	stomatal ratio		Greenop et al., 2014
Nordt et al., 2003	base at Campanian-Maastrichtian boundary; top at Chron 28R; authors place K/T boundary at 65 Ma; all ages adjusted by +1 m.y.	66.86	67.86	65.86	425.766	mean	212.883	851.533	16 and 84 percentiles; uncertainty determined originally by varying only S(z); uncertainty calculated here by adopted the generalized, right-skewed errors of +100/-50% taken from the conservative, fully-propagated estimates of Breecker et al. (2013, p. 3218)	right skewed (mode < mean)	1277.3	1064.42	1490.18	6000	2000			Zhang et al., 2013		29.57			971.845	mean	904.643	1178.9	"low" value determined from minimum ep and minimum present-day [PO4]- values, "high" value from maximum values, and best estimate from mean values; in the absence of further knowledge, uncertainties are intepreted here to represent +/- one standard error	right skewed (mode < mean)	904.643	1178.9	site 925A		Sun et al., 2007	early Lower Cretaceous	139.45	145	133.9	1442.01	mean	961.341	1922.68	not clear because the method is semi-quantitative and because the uncertainty range is calculated by ranging the conversion of stomatal ratio to RCO2 from 1:1 to 1:2 (see note #8 in companion worksheet); in the absence of further knowledge, the reported CO2 range is taken as equivalent to +/- one standard error	not clear, but likely to be right skewed (mode < mean)	961.341	1922.68	stomatal ratio		Greenop et al., 2014
Nordt et al., 2003	base at Campanian-Maastrichtian boundary; top at Chron 28R; authors place K/T boundary at 65 Ma; all ages adjusted by +1 m.y.	66.93	67.93	65.93	265.476	mean	132.738	530.952	16 and 84 percentiles; uncertainty determined originally by varying only S(z); uncertainty calculated here by adopted the generalized, right-skewed errors of +100/-50% taken from the conservative, fully-propagated estimates of Breecker et al. (2013, p. 3218)	right skewed (mode < mean)	796.428	663.69	929.166	6000	2000			Zhang et al., 2013		29.64			895.164	mean	817.836	1106.43	"low" value determined from minimum ep and minimum present-day [PO4]- values, "high" value from maximum values, and best estimate from mean values; in the absence of further knowledge, uncertainties are intepreted here to represent +/- one standard error	right skewed (mode < mean)	817.836	1106.43	site 925A		Sun et al., 2007	early Lower Cretaceous	139.45	145	133.9	1228.14	mean	818.76	1637.52	not clear because the method is semi-quantitative and because the uncertainty range is calculated by ranging the conversion of stomatal ratio to RCO2 from 1:1 to 1:2 (see note #8 in companion worksheet); in the absence of further knowledge, the reported CO2 range is taken as equivalent to +/- one standard error	not clear, but likely to be right skewed (mode < mean)	818.76	1637.52	stomatal ratio		Greenop et al., 2014
Nordt et al., 2003	base at Campanian-Maastrichtian boundary; top at Chron 28R; authors place K/T boundary at 65 Ma; all ages adjusted by +1 m.y.	66.99	67.99	65.99	219.137	mean	109.569	438.274	16 and 84 percentiles; uncertainty determined originally by varying only S(z); uncertainty calculated here by adopted the generalized, right-skewed errors of +100/-50% taken from the conservative, fully-propagated estimates of Breecker et al. (2013, p. 3218)	right skewed (mode < mean)	657.411	547.843	766.98	6000	2000			Zhang et al., 2013		30.62			764.781	mean	708.678	931.941	"low" value determined from minimum ep and minimum present-day [PO4]- values, "high" value from maximum values, and best estimate from mean values; in the absence of further knowledge, uncertainties are intepreted here to represent +/- one standard error	right skewed (mode < mean)	708.678	931.941	site 925A		Sun et al., 2007	early Lower Cretaceous	139.45	145	133.9	1150.57	mean	767.049	1534.1	not clear because the method is semi-quantitative and because the uncertainty range is calculated by ranging the conversion of stomatal ratio to RCO2 from 1:1 to 1:2 (see note #8 in companion worksheet); in the absence of further knowledge, the reported CO2 range is taken as equivalent to +/- one standard error	not clear, but likely to be right skewed (mode < mean)	767.049	1534.1	stomatal ratio		Greenop et al., 2014
Nordt et al., 2003	base at Campanian-Maastrichtian boundary; top at Chron 28R; authors place K/T boundary at 65 Ma; all ages adjusted by +1 m.y.	67.04	68.04	66.04	128.324	mean	64.1621	256.649	16 and 84 percentiles; uncertainty determined originally by varying only S(z); uncertainty calculated here by adopted the generalized, right-skewed errors of +100/-50% taken from the conservative, fully-propagated estimates of Breecker et al. (2013, p. 3218)	right skewed (mode < mean)	384.973	320.811	449.135	6000	2000			Zhang et al., 2013		31.27			724.961	mean	663.705	894.165	"low" value determined from minimum ep and minimum present-day [PO4]- values, "high" value from maximum values, and best estimate from mean values; in the absence of further knowledge, uncertainties are intepreted here to represent +/- one standard error	right skewed (mode < mean)	663.705	894.165	site 925A		Sun et al., 2007	Bajocian	168	168.3	167.7	1031.17	mean	687.45	1374.9	not clear because the method is semi-quantitative and because the uncertainty range is calculated by ranging the conversion of stomatal ratio to RCO2 from 1:1 to 1:2 (see note #8 in companion worksheet); in the absence of further knowledge, the reported CO2 range is taken as equivalent to +/- one standard error	not clear, but likely to be right skewed (mode < mean)	687.45	1374.9	stomatal ratio		Greenop et al., 2014
Nordt et al., 2003	base at Campanian-Maastrichtian boundary; top at Chron 28R; authors place K/T boundary at 65 Ma; all ages adjusted by +1 m.y.	68.5	69.5	67.5	10.4304	mean	5.21519	20.8608	16 and 84 percentiles; uncertainty determined originally by varying only S(z); uncertainty calculated here by adopted the generalized, right-skewed errors of +100/-50% taken from the conservative, fully-propagated estimates of Breecker et al. (2013, p. 3218)	right skewed (mode < mean)	31.2912	26.076	36.5063	6000	2000			Zhang et al., 2013		32.04			743.25	mean	688.371	906.17	"low" value determined from minimum ep and minimum present-day [PO4]- values, "high" value from maximum values, and best estimate from mean values; in the absence of further knowledge, uncertainties are intepreted here to represent +/- one standard error	right skewed (mode < mean)	688.371	906.17	site 925A		Sun et al., 2007	Bajocian	168	168.3	167.7	926.309	mean	617.54	1235.08	not clear because the method is semi-quantitative and because the uncertainty range is calculated by ranging the conversion of stomatal ratio to RCO2 from 1:1 to 1:2 (see note #8 in companion worksheet); in the absence of further knowledge, the reported CO2 range is taken as equivalent to +/- one standard error	not clear, but likely to be right skewed (mode < mean)	617.54	1235.08	stomatal ratio		Greenop et al., 2014
Nordt et al., 2003	base at Campanian-Maastrichtian boundary; top at Chron 28R; authors place K/T boundary at 65 Ma; all ages adjusted by +1 m.y.	68.66	69.66	67.66	170.69	mean	85.345	341.38	16 and 84 percentiles; uncertainty determined originally by varying only S(z); uncertainty calculated here by adopted the generalized, right-skewed errors of +100/-50% taken from the conservative, fully-propagated estimates of Breecker et al. (2013, p. 3218)	right skewed (mode < mean)	512.07	426.725	597.415	6000	2000			Zhang et al., 2013		32.58			756.368	mean	698.159	925.285	"low" value determined from minimum ep and minimum present-day [PO4]- values, "high" value from maximum values, and best estimate from mean values; in the absence of further knowledge, uncertainties are intepreted here to represent +/- one standard error	right skewed (mode < mean)	698.159	925.285	site 925A		Sun et al., 2007	Aalenian	172.2	174.1	170.3	895.938	mean	597.292	1194.58	not clear because the method is semi-quantitative and because the uncertainty range is calculated by ranging the conversion of stomatal ratio to RCO2 from 1:1 to 1:2 (see note #8 in companion worksheet); in the absence of further knowledge, the reported CO2 range is taken as equivalent to +/- one standard error	not clear, but likely to be right skewed (mode < mean)	597.292	1194.58	stomatal ratio		Greenop et al., 2014
Nordt et al., 2003	base at Campanian-Maastrichtian boundary; top at Chron 28R; authors place K/T boundary at 65 Ma; all ages adjusted by +1 m.y.	68.81	69.81	67.81	109.75	mean	54.8749	219.5	16 and 84 percentiles; uncertainty determined originally by varying only S(z); uncertainty calculated here by adopted the generalized, right-skewed errors of +100/-50% taken from the conservative, fully-propagated estimates of Breecker et al. (2013, p. 3218)	right skewed (mode < mean)	329.249	274.374	384.124	6000	2000			Zhang et al., 2013		32.83			740.476	mean	671.071	922.618	"low" value determined from minimum ep and minimum present-day [PO4]- values, "high" value from maximum values, and best estimate from mean values; in the absence of further knowledge, uncertainties are intepreted here to represent +/- one standard error	right skewed (mode < mean)	671.071	922.618	site 925A		Sun et al., 2007	Pleinsbachian	186.75	190.8	182.7	942.28	mean	628.187	1256.37	not clear because the method is semi-quantitative and because the uncertainty range is calculated by ranging the conversion of stomatal ratio to RCO2 from 1:1 to 1:2 (see note #8 in companion worksheet); in the absence of further knowledge, the reported CO2 range is taken as equivalent to +/- one standard error	not clear, but likely to be right skewed (mode < mean)	628.187	1256.37	stomatal ratio		Greenop et al., 2014
Nordt et al., 2003	base at Campanian-Maastrichtian boundary; top at Chron 28R; authors place K/T boundary at 65 Ma; all ages adjusted by +1 m.y.	68.98	69.98	67.98	158.361	mean	79.1806	316.723	16 and 84 percentiles; uncertainty determined originally by varying only S(z); uncertainty calculated here by adopted the generalized, right-skewed errors of +100/-50% taken from the conservative, fully-propagated estimates of Breecker et al. (2013, p. 3218)	right skewed (mode < mean)	475.084	395.903	554.265	6000	2000			Zhang et al., 2013		32.91			723.48	mean	653.934	903.826	"low" value determined from minimum ep and minimum present-day [PO4]- values, "high" value from maximum values, and best estimate from mean values; in the absence of further knowledge, uncertainties are intepreted here to represent +/- one standard error	right skewed (mode < mean)	653.934	903.826	site 925A		Kürschner et al., 2008	Late Oligocene	25.55	28.1	23	588.216	mean	411.751	970.556	16 and 84 percentiles; reported range corresponds to +/- one standard error of the regression function, and so likely underestimates true uncertainty (uncertainty in the fossil measurements are not taken into account, for example); uncertainties calculated here as +65%/-30% of the best-estimate, a conservative envelope taken from the fully propagated error analysis of Beerling et al. (2009)	right skewed (mode < mean); reported distribution is gaussian	533	640	stomatal index (fossil species not the same as the calibrated species)		Greenop et al., 2014
Nordt et al., 2003	base at Campanian-Maastrichtian boundary; top at Chron 28R; authors place K/T boundary at 65 Ma; all ages adjusted by +1 m.y.	69.1	70.1	68.1	138.294	mean	69.1469	276.588	16 and 84 percentiles; uncertainty determined originally by varying only S(z); uncertainty calculated here by adopted the generalized, right-skewed errors of +100/-50% taken from the conservative, fully-propagated estimates of Breecker et al. (2013, p. 3218)	right skewed (mode < mean)	414.881	345.735	484.028	6000	2000			Zhang et al., 2013		32.97			726.536	mean	653.441	912.169	"low" value determined from minimum ep and minimum present-day [PO4]- values, "high" value from maximum values, and best estimate from mean values; in the absence of further knowledge, uncertainties are intepreted here to represent +/- one standard error	right skewed (mode < mean)	653.441	912.169	site 925A		Kürschner et al., 2008	Aquitanian	22.1	23.6	20.6	333.26	mean	233.282	549.879	16 and 84 percentiles; reported range corresponds to +/- one standard error of the regression function, and so likely underestimates true uncertainty (uncertainty in the fossil measurements are not taken into account, for example); uncertainties calculated here as +65%/-30% of the best-estimate, a conservative envelope taken from the fully propagated error analysis of Beerling et al. (2009)	right skewed (mode < mean); reported distribution is gaussian	277.7	387.3	stomatal index (fossil species not the same as the calibrated species)		Greenop et al., 2014
Nordt et al., 2003	base at Campanian-Maastrichtian boundary; top at Chron 28R; authors place K/T boundary at 65 Ma; all ages adjusted by +1 m.y.	69.25	70.25	68.25	202.238	mean	101.119	404.476	16 and 84 percentiles; uncertainty determined originally by varying only S(z); uncertainty calculated here by adopted the generalized, right-skewed errors of +100/-50% taken from the conservative, fully-propagated estimates of Breecker et al. (2013, p. 3218)	right skewed (mode < mean)	606.715	505.596	707.834	6000	2000			Zhang et al., 2013		33.45			766.548	mean	698.327	950.15	"low" value determined from minimum ep and minimum present-day [PO4]- values, "high" value from maximum values, and best estimate from mean values; in the absence of further knowledge, uncertainties are intepreted here to represent +/- one standard error	right skewed (mode < mean)	698.327	950.15	site 925A		Kürschner et al., 2008	Eggenburgian	20	20.3	19.7	332.16	mean	232.512	548.064	16 and 84 percentiles; reported range corresponds to +/- one standard error of the regression function, and so likely underestimates true uncertainty (uncertainty in the fossil measurements are not taken into account, for example); uncertainties calculated here as +65%/-30% of the best-estimate, a conservative envelope taken from the fully propagated error analysis of Beerling et al. (2009)	right skewed (mode < mean); reported distribution is gaussian	302.5	364.3	stomatal index (fossil species not the same as the calibrated species)		Greenop et al., 2014
Nordt et al., 2003	base at Campanian-Maastrichtian boundary; top at Chron 28R; authors place K/T boundary at 65 Ma; all ages adjusted by +1 m.y.	69.37	70.37	68.37	145.04	mean	72.52	290.08	16 and 84 percentiles; uncertainty determined originally by varying only S(z); uncertainty calculated here by adopted the generalized, right-skewed errors of +100/-50% taken from the conservative, fully-propagated estimates of Breecker et al. (2013, p. 3218)	right skewed (mode < mean)	435.12	362.6	507.64	6000	2000			Zhang et al., 2013		33.57			671.289	mean	611.531	832.06	"low" value determined from minimum ep and minimum present-day [PO4]- values, "high" value from maximum values, and best estimate from mean values; in the absence of further knowledge, uncertainties are intepreted here to represent +/- one standard error	right skewed (mode < mean)	611.531	832.06	site 925A		Kürschner et al., 2008	Eggenburgian	19	19.5	18.5	396.586	mean	277.61	654.367	16 and 84 percentiles; reported range corresponds to +/- one standard error of the regression function, and so likely underestimates true uncertainty (uncertainty in the fossil measurements are not taken into account, for example); uncertainties calculated here as +65%/-30% of the best-estimate, a conservative envelope taken from the fully propagated error analysis of Beerling et al. (2009)	right skewed (mode < mean); reported distribution is gaussian	378.4	413.8	stomatal index (fossil species not the same as the calibrated species)		Greenop et al., 2014
Nordt et al., 2003	base at Campanian-Maastrichtian boundary; top at Chron 28R; authors place K/T boundary at 65 Ma; all ages adjusted by +1 m.y.	69.53	70.53	68.53	344.567	mean	172.284	689.135	16 and 84 percentiles; uncertainty determined originally by varying only S(z); uncertainty calculated here by adopted the generalized, right-skewed errors of +100/-50% taken from the conservative, fully-propagated estimates of Breecker et al. (2013, p. 3218)	right skewed (mode < mean)	1033.7	861.419	1205.99	6000	2000			Zhang et al., 2013		33.69			929.632	mean	791.614	1234.15	"low" value determined from minimum ep and minimum present-day [PO4]- values, "high" value from maximum values, and best estimate from mean values; in the absence of further knowledge, uncertainties are intepreted here to represent +/- one standard error	right skewed (mode < mean)	791.614	1234.15	site 925A		Kürschner et al., 2008	Eggenburgian	19	19.2	18.8	458.811	mean	321.168	757.038	16 and 84 percentiles; reported range corresponds to +/- one standard error of the regression function, and so likely underestimates true uncertainty (uncertainty in the fossil measurements are not taken into account, for example); uncertainties calculated here as +65%/-30% of the best-estimate, a conservative envelope taken from the fully propagated error analysis of Beerling et al. (2009)	right skewed (mode < mean); reported distribution is gaussian	435	480.9	stomatal index (fossil species not the same as the calibrated species)		Greenop et al., 2014
Nordt et al., 2003	base at Campanian-Maastrichtian boundary; top at Chron 28R; authors place K/T boundary at 65 Ma; all ages adjusted by +1 m.y.	69.69	70.69	68.69	203.577	mean	101.789	407.155	16 and 84 percentiles; uncertainty determined originally by varying only S(z); uncertainty calculated here by adopted the generalized, right-skewed errors of +100/-50% taken from the conservative, fully-propagated estimates of Breecker et al. (2013, p. 3218)	right skewed (mode < mean)	610.732	508.943	712.52	6000	2000			Zhang et al., 2013		34.69			1038.22	mean	952.759	1277.55	"low" value determined from minimum ep and minimum present-day [PO4]- values, "high" value from maximum values, and best estimate from mean values; in the absence of further knowledge, uncertainties are intepreted here to represent +/- one standard error	right skewed (mode < mean)	952.759	1277.55	site 925A		Kürschner et al., 2008	Ottnangian	17.6	18	17.2	374.009	mean	261.806	617.115	16 and 84 percentiles; reported range corresponds to +/- one standard error of the regression function, and so likely underestimates true uncertainty (uncertainty in the fossil measurements are not taken into account, for example); uncertainties calculated here as +65%/-30% of the best-estimate, a conservative envelope taken from the fully propagated error analysis of Beerling et al. (2009)	right skewed (mode < mean); reported distribution is gaussian	362.5	385	stomatal index (fossil species not the same as the calibrated species)		Greenop et al., 2014
Nordt et al., 2003	base at Campanian-Maastrichtian boundary; top at Chron 28R; authors place K/T boundary at 65 Ma; all ages adjusted by +1 m.y.	69.88	70.88	68.88	309.111	mean	154.556	618.223	16 and 84 percentiles; uncertainty determined originally by varying only S(z); uncertainty calculated here by adopted the generalized, right-skewed errors of +100/-50% taken from the conservative, fully-propagated estimates of Breecker et al. (2013, p. 3218)	right skewed (mode < mean)	927.334	772.778	1081.89	6000	2000			Zhang et al., 2013		35.29			878.89	mean	813.165	1072.64	"low" value determined from minimum ep and minimum present-day [PO4]- values, "high" value from maximum values, and best estimate from mean values; in the absence of further knowledge, uncertainties are intepreted here to represent +/- one standard error	right skewed (mode < mean)	813.165	1072.64	site 925A		Kürschner et al., 2008	Ottnangian	17.58	17.96	17.2	340.969	mean	238.678	562.599	16 and 84 percentiles; reported range corresponds to +/- one standard error of the regression function, and so likely underestimates true uncertainty (uncertainty in the fossil measurements are not taken into account, for example); uncertainties calculated here as +65%/-30% of the best-estimate, a conservative envelope taken from the fully propagated error analysis of Beerling et al. (2009)	right skewed (mode < mean); reported distribution is gaussian	323.7	355.5	stomatal index (fossil species not the same as the calibrated species)		Greenop et al., 2014
Nordt et al., 2003	base at Campanian-Maastrichtian boundary; top at Chron 28R; authors place K/T boundary at 65 Ma; all ages adjusted by +1 m.y.	70	71	69	375.46	mean	187.73	750.92	16 and 84 percentiles; uncertainty determined originally by varying only S(z); uncertainty calculated here by adopted the generalized, right-skewed errors of +100/-50% taken from the conservative, fully-propagated estimates of Breecker et al. (2013, p. 3218)	right skewed (mode < mean)	1126.38	938.65	1314.11	6000	2000			Zhang et al., 2013		35.56			918.541	mean	824.906	1155.13	"low" value determined from minimum ep and minimum present-day [PO4]- values, "high" value from maximum values, and best estimate from mean values; in the absence of further knowledge, uncertainties are intepreted here to represent +/- one standard error	right skewed (mode < mean)	824.906	1155.13	site 925A		Kürschner et al., 2008	Ottnangian	17.6	18	17.2	388.326	mean	271.828	640.738	16 and 84 percentiles; reported range corresponds to +/- one standard error of the regression function, and so likely underestimates true uncertainty (uncertainty in the fossil measurements are not taken into account, for example); uncertainties calculated here as +65%/-30% of the best-estimate, a conservative envelope taken from the fully propagated error analysis of Beerling et al. (2009)	right skewed (mode < mean); reported distribution is gaussian	346.6	429.7	stomatal index (fossil species not the same as the calibrated species)		Greenop et al., 2014
Nordt et al., 2003	base at Campanian-Maastrichtian boundary; top at Chron 28R; authors place K/T boundary at 65 Ma; all ages adjusted by +1 m.y.	70.06	71.06	69.06	328.673	mean	164.337	657.347	16 and 84 percentiles; uncertainty determined originally by varying only S(z); uncertainty calculated here by adopted the generalized, right-skewed errors of +100/-50% taken from the conservative, fully-propagated estimates of Breecker et al. (2013, p. 3218)	right skewed (mode < mean)	986.02	821.683	1150.36	6000	2000			Zhang et al., 2013		35.86			947.351	mean	881.272	1149.94	"low" value determined from minimum ep and minimum present-day [PO4]- values, "high" value from maximum values, and best estimate from mean values; in the absence of further knowledge, uncertainties are intepreted here to represent +/- one standard error	right skewed (mode < mean)	881.272	1149.94	site 925A		Kürschner et al., 2008	Karpartian	16.95	17.5	16.4	393.282	mean	275.297	648.915	16 and 84 percentiles; reported range corresponds to +/- one standard error of the regression function, and so likely underestimates true uncertainty (uncertainty in the fossil measurements are not taken into account, for example); uncertainties calculated here as +65%/-30% of the best-estimate, a conservative envelope taken from the fully propagated error analysis of Beerling et al. (2009)	right skewed (mode < mean); reported distribution is gaussian	373.1	412	stomatal index (fossil species not the same as the calibrated species)		Greenop et al., 2014
Nordt et al., 2003	base at Campanian-Maastrichtian boundary; top at Chron 28R; authors place K/T boundary at 65 Ma; all ages adjusted by +1 m.y.	70.2	71.2	69.2	121.592	mean	60.796	243.184	16 and 84 percentiles; uncertainty determined originally by varying only S(z); uncertainty calculated here by adopted the generalized, right-skewed errors of +100/-50% taken from the conservative, fully-propagated estimates of Breecker et al. (2013, p. 3218)	right skewed (mode < mean)	364.776	303.98	425.572	6000	2000			Zhang et al., 2013		36.09			1131.59	mean	1031.75	1401.58	"low" value determined from minimum ep and minimum present-day [PO4]- values, "high" value from maximum values, and best estimate from mean values; in the absence of further knowledge, uncertainties are intepreted here to represent +/- one standard error	right skewed (mode < mean)	1031.75	1401.58	site 925A		Kürschner et al., 2008	Early Badenian	16.8	17.2	16.4	424.67	mean	297.269	700.706	16 and 84 percentiles; reported range corresponds to +/- one standard error of the regression function, and so likely underestimates true uncertainty (uncertainty in the fossil measurements are not taken into account, for example); uncertainties calculated here as +65%/-30% of the best-estimate, a conservative envelope taken from the fully propagated error analysis of Beerling et al. (2009)	right skewed (mode < mean); reported distribution is gaussian	412	452.7	stomatal index (fossil species not the same as the calibrated species)		Greenop et al., 2014
Nordt et al., 2003	base at Campanian-Maastrichtian boundary; top at Chron 28R; authors place K/T boundary at 65 Ma; all ages adjusted by +1 m.y.	70.33	71.33	69.33	38.1927	mean	19.0964	76.3855	16 and 84 percentiles; uncertainty determined originally by varying only S(z); uncertainty calculated here by adopted the generalized, right-skewed errors of +100/-50% taken from the conservative, fully-propagated estimates of Breecker et al. (2013, p. 3218)	right skewed (mode < mean)	114.578	95.4818	133.675	6000	2000			Zhang et al., 2013		36.48			2622.28	mean	2417.28	3212.44	"low" value determined from minimum ep and minimum present-day [PO4]- values, "high" value from maximum values, and best estimate from mean values; in the absence of further knowledge, uncertainties are intepreted here to represent +/- one standard error	right skewed (mode < mean)	2417.28	3212.44	site 925A		Kürschner et al., 2008	Early Badenian	16.48	17.47	15.49	393.28	mean	275.296	648.912	16 and 84 percentiles; reported range corresponds to +/- one standard error of the regression function, and so likely underestimates true uncertainty (uncertainty in the fossil measurements are not taken into account, for example); uncertainties calculated here as +65%/-30% of the best-estimate, a conservative envelope taken from the fully propagated error analysis of Beerling et al. (2009)	right skewed (mode < mean); reported distribution is gaussian	357.2	427.9	stomatal index (fossil species not the same as the calibrated species)		Greenop et al., 2014
Nordt et al., 2003	base at Campanian-Maastrichtian boundary; top at Chron 28R; authors place K/T boundary at 65 Ma; all ages adjusted by +1 m.y.	70.49	71.49	69.49	125.893	mean	62.9463	251.785	16 and 84 percentiles; uncertainty determined originally by varying only S(z); uncertainty calculated here by adopted the generalized, right-skewed errors of +100/-50% taken from the conservative, fully-propagated estimates of Breecker et al. (2013, p. 3218)	right skewed (mode < mean)	377.678	314.731	440.624	6000	2000			Zhang et al., 2013		36.81			1247	mean	1086.95	1617.39	"low" value determined from minimum ep and minimum present-day [PO4]- values, "high" value from maximum values, and best estimate from mean values; in the absence of further knowledge, uncertainties are intepreted here to represent +/- one standard error	right skewed (mode < mean)	1086.95	1617.39	site 925A		Kürschner et al., 2008 (updated by Beerling et al., 2009)	Early Badenian	15.79	16.02	15.56	564	median	414.2	701.4	16 and 84 percentiles; reported uncertainties are 2.5 and 97.5 percentiles, determined by the Monte Carlo approach of Beerling et al. (2009); uncertainties adjusted to 16 and 84 percentiles here using the average scaling factors found in the Beerling et al. (2009) output (84 percentile approximates 60% of the offset between 97.5 percentile and median; 16 percentile approximates 70% of the offset …	right skewed (mode < mean)	350	793	stomatal index		Greenop et al., 2014
Nordt et al., 2003	base at Campanian-Maastrichtian boundary; top at Chron 28R; authors place K/T boundary at 65 Ma; all ages adjusted by +1 m.y.	71.35	72.35	70.35	254.208	mean	127.104	508.416	16 and 84 percentiles; uncertainty determined originally by varying only S(z); uncertainty calculated here by adopted the generalized, right-skewed errors of +100/-50% taken from the conservative, fully-propagated estimates of Breecker et al. (2013, p. 3218)	right skewed (mode < mean)	762.625	635.521	889.729	6000	2000			Zhang et al., 2013		37.1			939.187	mean	876.984	1135.73	"low" value determined from minimum ep and minimum present-day [PO4]- values, "high" value from maximum values, and best estimate from mean values; in the absence of further knowledge, uncertainties are intepreted here to represent +/- one standard error	right skewed (mode < mean)	876.984	1135.73	site 925A		Kürschner et al., 2008 (updated by Beerling et al., 2009)	Early Badenian	15.7	16.4	15	555	median	426.2	694.8	16 and 84 percentiles; reported uncertainties are 2.5 and 97.5 percentiles, determined by the Monte Carlo approach of Beerling et al. (2009); uncertainties adjusted to 16 and 84 percentiles here using the average scaling factors found in the Beerling et al. (2009) output (84 percentile approximates 60% of the offset between 97.5 percentile and median; 16 percentile approximates 70% of the offset …	right skewed (mode < mean)	371	788	stomatal index		Greenop et al., 2014
Nordt et al., 2003	base at Campanian-Maastrichtian boundary; top at Chron 28R; authors place K/T boundary at 65 Ma; all ages adjusted by +1 m.y.	71.45	72.45	70.45	289.248	mean	144.624	578.495	16 and 84 percentiles; uncertainty determined originally by varying only S(z); uncertainty calculated here by adopted the generalized, right-skewed errors of +100/-50% taken from the conservative, fully-propagated estimates of Breecker et al. (2013, p. 3218)	right skewed (mode < mean)	867.743	723.119	1012.37	6000	2000			Zhang et al., 2013		37.43			1042.3	mean	937.688	1308.58	"low" value determined from minimum ep and minimum present-day [PO4]- values, "high" value from maximum values, and best estimate from mean values; in the absence of further knowledge, uncertainties are intepreted here to represent +/- one standard error	right skewed (mode < mean)	937.688	1308.58	site 925A		Kürschner et al., 2008 (updated by Beerling et al., 2009)	Early Badenian	15.7	16.4	15	552	median	415.5	693	16 and 84 percentiles; reported uncertainties are 2.5 and 97.5 percentiles, determined by the Monte Carlo approach of Beerling et al. (2009); uncertainties adjusted to 16 and 84 percentiles here using the average scaling factors found in the Beerling et al. (2009) output (84 percentile approximates 60% of the offset between 97.5 percentile and median; 16 percentile approximates 70% of the offset …	right skewed (mode < mean)	357	787	stomatal index		Greenop et al., 2014
Nordt et al., 2003	base at Campanian-Maastrichtian boundary; top at Chron 28R; authors place K/T boundary at 65 Ma; all ages adjusted by +1 m.y.	71.6	72.6	70.6	294.346	mean	147.173	588.692	16 and 84 percentiles; uncertainty determined originally by varying only S(z); uncertainty calculated here by adopted the generalized, right-skewed errors of +100/-50% taken from the conservative, fully-propagated estimates of Breecker et al. (2013, p. 3218)	right skewed (mode < mean)	883.039	735.866	1030.21	6000	2000			Zhang et al., 2013		38.55			797.569	mean	737.012	974.6	"low" value determined from minimum ep and minimum present-day [PO4]- values, "high" value from maximum values, and best estimate from mean values; in the absence of further knowledge, uncertainties are intepreted here to represent +/- one standard error	right skewed (mode < mean)	737.012	974.6	site 925A		Kürschner et al., 2008	Early Badenian	15.7	16.4	15	449	mean	314.3	740.85	16 and 84 percentiles; reported range corresponds to +/- one standard error of the regression function, and so likely underestimates true uncertainty (uncertainty in the fossil measurements are not taken into account, for example); uncertainties calculated here as +65%/-30% of the best-estimate, a conservative envelope taken from the fully propagated error analysis of Beerling et al. (2009)	right skewed (mode < mean); reported distribution is gaussian	410	469.273	stomatal index (fossil species not the same as the calibrated species)		Greenop et al., 2014
Tabor et al., 2004	Lower Leonardian	280.65	282	279.3	133.333	mean	66.6667	266.667	16 and 84 percentiles; uncertainty determined originally by varying only S(z); uncertainty calculated here by adopted the generalized, right-skewed errors of +100/-50% taken from the conservative, fully-propagated estimates of Breecker et al. (2013, p. 3218)	right skewed (mode < mean)	500	300	1000	7500	2000	Vertisol (Xerert?)		Zhang et al., 2013		38.25			898.454	mean	801.796	1137.06	"low" value determined from minimum ep and minimum present-day [PO4]- values, "high" value from maximum values, and best estimate from mean values; in the absence of further knowledge, uncertainties are intepreted here to represent +/- one standard error	right skewed (mode < mean)	801.796	1137.06	site 925A		Kürschner et al., 2008 (updated by Beerling et al., 2009)	Late Badenian	13.885	14.27	13.5	287	median	261.8	301.1	16 and 84 percentiles; reported uncertainties are 2.5 and 97.5 percentiles, determined by the Monte Carlo approach of Beerling et al. (2009); uncertainties adjusted to 16 and 84 percentiles here using the average scaling factors found in the Beerling et al. (2009) output (84 percentile approximates 60% of the offset between 97.5 percentile and median; 16 percentile approximates 70% of the offset …	right skewed (mode < mean)	251	310.5	stomatal index		Martinez-Boti et al., 2015
Tabor et al., 2004	Upper Leonardian	273.65	275	272.3	133.333	mean	66.6667	266.667	16 and 84 percentiles; uncertainty determined originally by varying only S(z); uncertainty calculated here by adopted the generalized, right-skewed errors of +100/-50% taken from the conservative, fully-propagated estimates of Breecker et al. (2013, p. 3218)	right skewed (mode < mean)	500	300	1000	7500	2000	Vertisol (Xerert?)		Zhang et al., 2013		38.62			863.298	mean	754.088	1116.38	"low" value determined from minimum ep and minimum present-day [PO4]- values, "high" value from maximum values, and best estimate from mean values; in the absence of further knowledge, uncertainties are intepreted here to represent +/- one standard error	right skewed (mode < mean)	754.088	1116.38	site 925A		Kürschner et al., 2008	Late Badenian	13.885	14.27	13.5	292.511	mean	204.758	482.643	16 and 84 percentiles; reported range corresponds to +/- one standard error of the regression function, and so likely underestimates true uncertainty (uncertainty in the fossil measurements are not taken into account, for example); uncertainties calculated here as +65%/-30% of the best-estimate, a conservative envelope taken from the fully propagated error analysis of Beerling et al. (2009)	right skewed (mode < mean); reported distribution is gaussian	279	300	stomatal index (fossil species not the same as the calibrated species)		Martinez-Boti et al., 2015
Ghosh et al., 2005 (and 1995, 2001)	late Cretaceous	83.25	100.5	66	740	mean	370	1480	16 and 84 percentiles; uncertainty determined originally by varying only S(z); uncertainty calculated here by adopted the generalized, right-skewed errors of +100/-50% taken from the conservative, fully-propagated estimates of Breecker et al. (2013, p. 3218)	right skewed (mode < mean)	1480	1110	1850	4000	2000	Aridisol		Badger et al., 2013a	cyclostratigraphy and isotope stratigraphy	12.81			283	mean	261	305.5	16 and 84 percentiles; reported uncertainties are 2.5 and 97.5 percentiles, as determined through a Monte-Carlo style error propagation of all input factors; because distributions are close to gaussian, the 16 and 84 percentiles are calculated here by halving the differentials to the mean	very close to gaussian (mean = mode)	239	328			Kürschner et al., 2008	Bessarabian	11.56	12.17	10.95	332.159	mean	232.511	548.062	16 and 84 percentiles; reported range corresponds to +/- one standard error of the regression function, and so likely underestimates true uncertainty (uncertainty in the fossil measurements are not taken into account, for example); uncertainties calculated here as +65%/-30% of the best-estimate, a conservative envelope taken from the fully propagated error analysis of Beerling et al. (2009)	right skewed (mode < mean); reported distribution is gaussian	314.8	348.4	stomatal index (fossil species not the same as the calibrated species)		Martinez-Boti et al., 2015
Ghosh et al., 2005 (and 1995, 2001)	early to middle Jurassic	182.4	201.3	163.5	1112.5	mean	556.25	2225	16 and 84 percentiles; uncertainty determined originally by varying only S(z); uncertainty calculated here by adopted the generalized, right-skewed errors of +100/-50% taken from the conservative, fully-propagated estimates of Breecker et al. (2013, p. 3218)	right skewed (mode < mean)	2225	1675	2775	4000	2000	Aridisol		Badger et al., 2013a	cyclostratigraphy and isotope stratigraphy	13.6018			270.947	mean	250.474	291.474	16 and 84 percentiles; reported uncertainties are 2.5 and 97.5 percentiles, as determined through a Monte-Carlo style error propagation of all input factors; because distributions are close to gaussian, the 16 and 84 percentiles are calculated here by halving the differentials to the mean	very close to gaussian (mean = mode)	230	312			Quan et al., 2009	Campanian	72.5	83.6	72.1	558.99	mean	496.814	818.531	not clear because the method is semi-quantitative and because the uncertainty range is calculated by ranging the conversion of stomatal ratio to RCO2 from 1:1 to 1:2 (see note #8 in companion worksheet); in the absence of further knowledge, the reported CO2 range is taken as equivalent to +/- one standard error	not clear, but likely to be right skewed (mode < mean)	496.814	818.531	stomatal ratio		Martinez-Boti et al., 2015
Ghosh et al., 2005 (and 1995, 2001)	Carnian (middle to upper Triassic)	232.7	237	228.4	585	mean	292.5	1170	16 and 84 percentiles; uncertainty determined originally by varying only S(z); uncertainty calculated here by adopted the generalized, right-skewed errors of +100/-50% taken from the conservative, fully-propagated estimates of Breecker et al. (2013, p. 3218)	right skewed (mode < mean)	1170	880	1460	4000	2000	immature Aridisol		Badger et al., 2013a	cyclostratigraphy and isotope stratigraphy	13.6436			303.111	mean	279.555	327.055	16 and 84 percentiles; reported uncertainties are 2.5 and 97.5 percentiles, as determined through a Monte-Carlo style error propagation of all input factors; because distributions are close to gaussian, the 16 and 84 percentiles are calculated here by halving the differentials to the mean	very close to gaussian (mean = mode)	256	351			Quan et al., 2009	Campanian	73.1	83.6	72.1	568.424	mean	508.262	836.424	not clear because the method is semi-quantitative and because the uncertainty range is calculated by ranging the conversion of stomatal ratio to RCO2 from 1:1 to 1:2 (see note #8 in companion worksheet); in the absence of further knowledge, the reported CO2 range is taken as equivalent to +/- one standard error	not clear, but likely to be right skewed (mode < mean)	508.262	836.424	stomatal ratio		Martinez-Boti et al., 2015
Ghosh et al., 2005 (and 1995, 2001)	middle Triassic	242.05	247.1	237	605	mean	302.5	1210	16 and 84 percentiles; uncertainty determined originally by varying only S(z); uncertainty calculated here by adopted the generalized, right-skewed errors of +100/-50% taken from the conservative, fully-propagated estimates of Breecker et al. (2013, p. 3218)	right skewed (mode < mean)	1210	910	1510	4000	2000	Vertisol		Badger et al., 2013a	cyclostratigraphy and isotope stratigraphy	13.6506			305.755	mean	281.877	330.377	16 and 84 percentiles; reported uncertainties are 2.5 and 97.5 percentiles, as determined through a Monte-Carlo style error propagation of all input factors; because distributions are close to gaussian, the 16 and 84 percentiles are calculated here by halving the differentials to the mean	very close to gaussian (mean = mode)	258	355			Quan et al., 2009	Campanian	73.7	83.6	72.1	571.698	mean	491.361	937.957	not clear because the method is semi-quantitative and because the uncertainty range is calculated by ranging the conversion of stomatal ratio to RCO2 from 1:1 to 1:2 (see note #8 in companion worksheet); in the absence of further knowledge, the reported CO2 range is taken as equivalent to +/- one standard error	not clear, but likely to be right skewed (mode < mean)	491.361	937.957	stomatal ratio		Martinez-Boti et al., 2015
Ghosh et al., 2005 (and 1995, 2001)	early middle Permian	279.35	298.9	259.8	357.5	mean	178.75	715	16 and 84 percentiles; uncertainty determined originally by varying only S(z); uncertainty calculated here by adopted the generalized, right-skewed errors of +100/-50% taken from the conservative, fully-propagated estimates of Breecker et al. (2013, p. 3218)	right skewed (mode < mean)	715	540	890	4000	2000	Vertisol		Badger et al., 2013a	cyclostratigraphy and isotope stratigraphy	13.6576			304.986	mean	281.993	328.493	16 and 84 percentiles; reported uncertainties are 2.5 and 97.5 percentiles, as determined through a Monte-Carlo style error propagation of all input factors; because distributions are close to gaussian, the 16 and 84 percentiles are calculated here by halving the differentials to the mean	very close to gaussian (mean = mode)	259	352			Quan et al., 2009	Campanian	74.7	83.6	72.1	589.126	mean	506.025	1020.35	not clear because the method is semi-quantitative and because the uncertainty range is calculated by ranging the conversion of stomatal ratio to RCO2 from 1:1 to 1:2 (see note #8 in companion worksheet); in the absence of further knowledge, the reported CO2 range is taken as equivalent to +/- one standard error	not clear, but likely to be right skewed (mode < mean)	506.025	1020.35	stomatal ratio		Martinez-Boti et al., 2015
Prochnow et al., 2006	Norian	218.95	228.4	209.5	880	mean	440	1760	16 and 84 percentiles; uncertainty determined originally by varying only S(z); uncertainty calculated here by adopted the generalized, right-skewed errors of +100/-50% taken from the conservative, fully-propagated estimates of Breecker et al. (2013, p. 3218)	right skewed (mode < mean)	1760	1320	2200	4000	2000	Aridisol		Badger et al., 2013a	cyclostratigraphy and isotope stratigraphy	13.665			307.628	mean	284.314	331.314	16 and 84 percentiles; reported uncertainties are 2.5 and 97.5 percentiles, as determined through a Monte-Carlo style error propagation of all input factors; because distributions are close to gaussian, the 16 and 84 percentiles are calculated here by halving the differentials to the mean	very close to gaussian (mean = mode)	261	355			Quan et al., 2009	Campanian	75.4	83.6	72.1	592.839	mean	520.498	979.305	not clear because the method is semi-quantitative and because the uncertainty range is calculated by ranging the conversion of stomatal ratio to RCO2 from 1:1 to 1:2 (see note #8 in companion worksheet); in the absence of further knowledge, the reported CO2 range is taken as equivalent to +/- one standard error	not clear, but likely to be right skewed (mode < mean)	520.498	979.305	stomatal ratio		Martinez-Boti et al., 2015
Prochnow et al., 2006	Norian	218.95	228.4	209.5	695	mean	347.5	1390	16 and 84 percentiles; uncertainty determined originally by varying only S(z); uncertainty calculated here by adopted the generalized, right-skewed errors of +100/-50% taken from the conservative, fully-propagated estimates of Breecker et al. (2013, p. 3218)	right skewed (mode < mean)	1390	1042.5	1737.5	4000	2000	Inceptisol		Badger et al., 2013a	cyclostratigraphy and isotope stratigraphy	13.6717			289.419	mean	266.709	311.709	16 and 84 percentiles; reported uncertainties are 2.5 and 97.5 percentiles, as determined through a Monte-Carlo style error propagation of all input factors; because distributions are close to gaussian, the 16 and 84 percentiles are calculated here by halving the differentials to the mean	very close to gaussian (mean = mode)	244	334			Quan et al., 2009	Campanian	75.9	83.6	72.1	695.11	mean	558.848	3251.46	not clear because the method is semi-quantitative and because the uncertainty range is calculated by ranging the conversion of stomatal ratio to RCO2 from 1:1 to 1:2 (see note #8 in companion worksheet); in the absence of further knowledge, the reported CO2 range is taken as equivalent to +/- one standard error	not clear, but likely to be right skewed (mode < mean)	558.848	3251.46	stomatal ratio		Martinez-Boti et al., 2015
Prochnow et al., 2006	Carnian	232.7	237	228.4	116	mean	58	232	16 and 84 percentiles; uncertainty determined originally by varying only S(z); uncertainty calculated here by adopted the generalized, right-skewed errors of +100/-50% taken from the conservative, fully-propagated estimates of Breecker et al. (2013, p. 3218)	right skewed (mode < mean)	290	217.5	362.5	5000	2000	Vertisol		Badger et al., 2013a	cyclostratigraphy and isotope stratigraphy	13.6791			260.972	mean	240.986	282.486	16 and 84 percentiles; reported uncertainties are 2.5 and 97.5 percentiles, as determined through a Monte-Carlo style error propagation of all input factors; because distributions are close to gaussian, the 16 and 84 percentiles are calculated here by halving the differentials to the mean	very close to gaussian (mean = mode)	221	304			Quan et al., 2009	Campanian	78.1	83.6	72.1	568.424	mean	475.222	983.608	not clear because the method is semi-quantitative and because the uncertainty range is calculated by ranging the conversion of stomatal ratio to RCO2 from 1:1 to 1:2 (see note #8 in companion worksheet); in the absence of further knowledge, the reported CO2 range is taken as equivalent to +/- one standard error	not clear, but likely to be right skewed (mode < mean)	475.222	983.608	stomatal ratio		Martinez-Boti et al., 2015
Prochnow et al., 2006	Lower Anisian	246.05	247.1	245	580	mean	290	1160	16 and 84 percentiles; uncertainty determined originally by varying only S(z); uncertainty calculated here by adopted the generalized, right-skewed errors of +100/-50% taken from the conservative, fully-propagated estimates of Breecker et al. (2013, p. 3218)	right skewed (mode < mean)	1160	870	1450	4000	2000	Aridisol		Badger et al., 2013a	cyclostratigraphy and isotope stratigraphy	13.6931			294.316	mean	271.658	316.658	16 and 84 percentiles; reported uncertainties are 2.5 and 97.5 percentiles, as determined through a Monte-Carlo style error propagation of all input factors; because distributions are close to gaussian, the 16 and 84 percentiles are calculated here by halving the differentials to the mean	very close to gaussian (mean = mode)	249	339			Quan et al., 2009	Campanian	79.9	83.6	72.1	581.934	mean	496.637	1000.98	not clear because the method is semi-quantitative and because the uncertainty range is calculated by ranging the conversion of stomatal ratio to RCO2 from 1:1 to 1:2 (see note #8 in companion worksheet); in the absence of further knowledge, the reported CO2 range is taken as equivalent to +/- one standard error	not clear, but likely to be right skewed (mode < mean)	496.637	1000.98	stomatal ratio		Martinez-Boti et al., 2015
Prochnow et al., 2006	Lower Anisian	246.05	247.1	245	300	mean	150	600	16 and 84 percentiles; uncertainty determined originally by varying only S(z); uncertainty calculated here by adopted the generalized, right-skewed errors of +100/-50% taken from the conservative, fully-propagated estimates of Breecker et al. (2013, p. 3218)	right skewed (mode < mean)	600	450	750	4000	2000	Aridisol		Badger et al., 2013a	cyclostratigraphy and isotope stratigraphy	13.7039			271.171	mean	249.085	294.086	16 and 84 percentiles; reported uncertainties are 2.5 and 97.5 percentiles, as determined through a Monte-Carlo style error propagation of all input factors; because distributions are close to gaussian, the 16 and 84 percentiles are calculated here by halving the differentials to the mean	very close to gaussian (mean = mode)	227	317			Quan et al., 2009	Campanian	81.5	83.6	72.1	585.491	mean	482.501	1105.22	not clear because the method is semi-quantitative and because the uncertainty range is calculated by ranging the conversion of stomatal ratio to RCO2 from 1:1 to 1:2 (see note #8 in companion worksheet); in the absence of further knowledge, the reported CO2 range is taken as equivalent to +/- one standard error	not clear, but likely to be right skewed (mode < mean)	482.501	1105.22	stomatal ratio		Martinez-Boti et al., 2015
Sandler, 2006	mid-Turonian	92.15	93	91.3	772.038	mean	386.019	1544.08	16 and 84 percentiles; uncertainty determined originally by varying only S(z); uncertainty calculated here by adopted the generalized, right-skewed errors of +100/-50% taken from the conservative, fully-propagated estimates of Breecker et al. (2013, p. 3218)	right skewed (mode < mean)	1544.08	1450	2690	4000	2000	Vertisol		Badger et al., 2013a	cyclostratigraphy and isotope stratigraphy	13.7088			301.116	mean	278.558	323.558	16 and 84 percentiles; reported uncertainties are 2.5 and 97.5 percentiles, as determined through a Monte-Carlo style error propagation of all input factors; because distributions are close to gaussian, the 16 and 84 percentiles are calculated here by halving the differentials to the mean	very close to gaussian (mean = mode)	256	346			Passalia, 2009	early Upper Aptian	121	123	119	867.3	mean	578.2	1156.4	not clear because the method is semi-quantitative and because the uncertainty range is calculated by ranging the conversion of stomatal ratio to RCO2 from 1:1 to 1:2 (see note #8 in companion worksheet); in the absence of further knowledge, the reported CO2 range is taken as equivalent to +/- one standard error	not clear, but likely to be right skewed (mode < mean)	578.2	1156.4	stomatal ratio		Martinez-Boti et al., 2015
Montañez et al., 2007	based on age model developed by authors (corrected to Gradstein et al., 2012; p. 639); no errors or context are provided	300.176			882.48	mean	282.4	1346.64	16 and 84 percentiles; uncertainty based on Monte Carlo simulations	distribution not reported	1103.1	353	1683.3	2500	2000	sandy calcisol; S(z) based on Montanez (2012)		Badger et al., 2013a	cyclostratigraphy and isotope stratigraphy	13.7155			292.386	mean	271.193	315.193	16 and 84 percentiles; reported uncertainties are 2.5 and 97.5 percentiles, as determined through a Monte-Carlo style error propagation of all input factors; because distributions are close to gaussian, the 16 and 84 percentiles are calculated here by halving the differentials to the mean	very close to gaussian (mean = mode)	250	338			Passalia, 2009	early Upper Aptian	121	123	119	836.85	mean	557.9	1115.8	not clear because the method is semi-quantitative and because the uncertainty range is calculated by ranging the conversion of stomatal ratio to RCO2 from 1:1 to 1:2 (see note #8 in companion worksheet); in the absence of further knowledge, the reported CO2 range is taken as equivalent to +/- one standard error	not clear, but likely to be right skewed (mode < mean)	557.9	1115.8	stomatal ratio		Martinez-Boti et al., 2015
Montañez et al., 2007	based on age model developed by authors (corrected to Gradstein et al., 2012; p. 639); no errors or context are provided	299.882			697.2	mean	185.267	1102.47	16 and 84 percentiles; uncertainty based on Monte Carlo simulations	distribution not reported	1045.8	277.9	1653.7	3000	2000	calcisol; S(z) based on Montanez (2012)		Badger et al., 2013a	cyclostratigraphy and isotope stratigraphy	13.7407			305.239	mean	282.62	328.62	16 and 84 percentiles; reported uncertainties are 2.5 and 97.5 percentiles, as determined through a Monte-Carlo style error propagation of all input factors; because distributions are close to gaussian, the 16 and 84 percentiles are calculated here by halving the differentials to the mean	very close to gaussian (mean = mode)	260	352			Passalia, 2009	early Upper Aptian	121	123	119	784.125	mean	522.75	1045.5	not clear because the method is semi-quantitative and because the uncertainty range is calculated by ranging the conversion of stomatal ratio to RCO2 from 1:1 to 1:2 (see note #8 in companion worksheet); in the absence of further knowledge, the reported CO2 range is taken as equivalent to +/- one standard error	not clear, but likely to be right skewed (mode < mean)	522.75	1045.5	stomatal ratio		Martinez-Boti et al., 2015
Montañez et al., 2007	based on age model developed by authors (corrected to Gradstein et al., 2012; p. 639); no errors or context are provided	299.686			398.8	mean	87.8	649.84	16 and 84 percentiles; uncertainty based on Monte Carlo simulations	distribution not reported	997	219.5	1624.6	5000	2000	calcisol; S(z) based on Montanez (2012)		Badger et al., 2013a	cyclostratigraphy and isotope stratigraphy	13.7526			304.841	mean	278.921	331.421	16 and 84 percentiles; reported uncertainties are 2.5 and 97.5 percentiles, as determined through a Monte-Carlo style error propagation of all input factors; because distributions are close to gaussian, the 16 and 84 percentiles are calculated here by halving the differentials to the mean	very close to gaussian (mean = mode)	253	358			Passalia, 2009	early Upper Aptian	121	123	119	572.85	mean	381.9	763.8	not clear because the method is semi-quantitative and because the uncertainty range is calculated by ranging the conversion of stomatal ratio to RCO2 from 1:1 to 1:2 (see note #8 in companion worksheet); in the absence of further knowledge, the reported CO2 range is taken as equivalent to +/- one standard error	not clear, but likely to be right skewed (mode < mean)	381.9	763.8	stomatal ratio		Martinez-Boti et al., 2015
Montañez et al., 2007	based on age model developed by authors (corrected to Gradstein et al., 2012; p. 639); no errors or context are provided	298.583			515.133	mean	0	995.867	16 and 84 percentiles; uncertainty based on Monte Carlo simulations	distribution not reported	772.7	0	1493.8	3000	2000	silty calcisol; S(z) based on Montanez (2012)		Badger et al., 2013a	cyclostratigraphy and isotope stratigraphy	13.7597			291.561	mean	270.28	314.78	16 and 84 percentiles; reported uncertainties are 2.5 and 97.5 percentiles, as determined through a Monte-Carlo style error propagation of all input factors; because distributions are close to gaussian, the 16 and 84 percentiles are calculated here by halving the differentials to the mean	very close to gaussian (mean = mode)	249	338			Passalia, 2009	early Upper Aptian	121	123	119	1059.97	mean	706.65	1413.3	not clear because the method is semi-quantitative and because the uncertainty range is calculated by ranging the conversion of stomatal ratio to RCO2 from 1:1 to 1:2 (see note #8 in companion worksheet); in the absence of further knowledge, the reported CO2 range is taken as equivalent to +/- one standard error	not clear, but likely to be right skewed (mode < mean)	706.65	1413.3	stomatal ratio		Martinez-Boti et al., 2015
Montañez et al., 2007	based on age model developed by authors (corrected to Gradstein et al., 2012; p. 639); no errors or context are provided	297.888			288.4	mean	0	877.933	16 and 84 percentiles; uncertainty based on Monte Carlo simulations	distribution not reported	432.6	0	1316.9	3000	2000	muddy calcisol; S(z) based on Montanez (2012)		Badger et al., 2013a	cyclostratigraphy and isotope stratigraphy	13.7659			340.461	mean	312.731	367.731	16 and 84 percentiles; reported uncertainties are 2.5 and 97.5 percentiles, as determined through a Monte-Carlo style error propagation of all input factors; because distributions are close to gaussian, the 16 and 84 percentiles are calculated here by halving the differentials to the mean	very close to gaussian (mean = mode)	285	395			Passalia, 2009	early Upper Aptian	121	123	119	1059.97	mean	706.65	1413.3	not clear because the method is semi-quantitative and because the uncertainty range is calculated by ranging the conversion of stomatal ratio to RCO2 from 1:1 to 1:2 (see note #8 in companion worksheet); in the absence of further knowledge, the reported CO2 range is taken as equivalent to +/- one standard error	not clear, but likely to be right skewed (mode < mean)	706.65	1413.3	stomatal ratio		Martinez-Boti et al., 2015
Montañez et al., 2007	based on age model developed by authors (corrected to Gradstein et al., 2012; p. 639); no errors or context are provided	296.574			64.6	mean	0	304.276	16 and 84 percentiles; uncertainty based on Monte Carlo simulations	distribution not reported	187	0	880.8	5500	1900	calcic Vertisols, Aridisols; S(z) based on Montanez (2012)		Badger et al., 2013a	cyclostratigraphy and isotope stratigraphy	13.7725			312.773	mean	289.387	336.387	16 and 84 percentiles; reported uncertainties are 2.5 and 97.5 percentiles, as determined through a Monte-Carlo style error propagation of all input factors; because distributions are close to gaussian, the 16 and 84 percentiles are calculated here by halving the differentials to the mean	very close to gaussian (mean = mode)	266	360			Passalia, 2009	early Upper Aptian	121	123	119	867.3	mean	578.2	1156.4	not clear because the method is semi-quantitative and because the uncertainty range is calculated by ranging the conversion of stomatal ratio to RCO2 from 1:1 to 1:2 (see note #8 in companion worksheet); in the absence of further knowledge, the reported CO2 range is taken as equivalent to +/- one standard error	not clear, but likely to be right skewed (mode < mean)	578.2	1156.4	stomatal ratio		Martinez-Boti et al., 2015
Montañez et al., 2007	based on age model developed by authors (corrected to Gradstein et al., 2012; p. 639); no errors or context are provided	295.879			46.8667	mean	0	209.913	16 and 84 percentiles; uncertainty based on Monte Carlo simulations	distribution not reported	190	0	851	7500	1850	carb-Vertisols, Aridisols, Alfisols; S(z) based on Montanez (2012)		Badger et al., 2013a	cyclostratigraphy and isotope stratigraphy	13.7787			312.764	mean	286.382	338.882	16 and 84 percentiles; reported uncertainties are 2.5 and 97.5 percentiles, as determined through a Monte-Carlo style error propagation of all input factors; because distributions are close to gaussian, the 16 and 84 percentiles are calculated here by halving the differentials to the mean	very close to gaussian (mean = mode)	260	365			Passalia, 2009	early Upper Aptian	121	123	119	592.875	mean	395.25	790.5	not clear because the method is semi-quantitative and because the uncertainty range is calculated by ranging the conversion of stomatal ratio to RCO2 from 1:1 to 1:2 (see note #8 in companion worksheet); in the absence of further knowledge, the reported CO2 range is taken as equivalent to +/- one standard error	not clear, but likely to be right skewed (mode < mean)	395.25	790.5	stomatal ratio		Martinez-Boti et al., 2015
Montañez et al., 2007	based on age model developed by authors (corrected to Gradstein et al., 2012; p. 639); no errors or context are provided	294.337			50.065	mean	0	270.592	16 and 84 percentiles; uncertainty based on Monte Carlo simulations	distribution not reported	158.1	0	854.5	6000	1900	calcic Vertisols; S(z) based on Montanez (2012)		Badger et al., 2013a	cyclostratigraphy and isotope stratigraphy	13.7857			294.175	mean	272.087	317.587	16 and 84 percentiles; reported uncertainties are 2.5 and 97.5 percentiles, as determined through a Monte-Carlo style error propagation of all input factors; because distributions are close to gaussian, the 16 and 84 percentiles are calculated here by halving the differentials to the mean	very close to gaussian (mean = mode)	250	341			Passalia, 2009	early Upper Aptian	121	123	119	907.875	mean	605.25	1210.5	not clear because the method is semi-quantitative and because the uncertainty range is calculated by ranging the conversion of stomatal ratio to RCO2 from 1:1 to 1:2 (see note #8 in companion worksheet); in the absence of further knowledge, the reported CO2 range is taken as equivalent to +/- one standard error	not clear, but likely to be right skewed (mode < mean)	605.25	1210.5	stomatal ratio		Martinez-Boti et al., 2015
Montañez et al., 2007	based on age model developed by authors (corrected to Gradstein et al., 2012; p. 639); no errors or context are provided	293.066			208.272	mean	0	468.128	16 and 84 percentiles; uncertainty based on Monte Carlo simulations	distribution not reported	657.7	0	1478.3	6000	1900	calcic Vertisols; S(z) based on Montanez (2012)		Badger et al., 2013a	cyclostratigraphy and isotope stratigraphy	13.7919			315.019	mean	288.01	344.51	16 and 84 percentiles; reported uncertainties are 2.5 and 97.5 percentiles, as determined through a Monte-Carlo style error propagation of all input factors; because distributions are close to gaussian, the 16 and 84 percentiles are calculated here by halving the differentials to the mean	very close to gaussian (mean = mode)	261	374			Passalia, 2009	early Upper Aptian	121	123	119	781.95	mean	521.3	1042.6	not clear because the method is semi-quantitative and because the uncertainty range is calculated by ranging the conversion of stomatal ratio to RCO2 from 1:1 to 1:2 (see note #8 in companion worksheet); in the absence of further knowledge, the reported CO2 range is taken as equivalent to +/- one standard error	not clear, but likely to be right skewed (mode < mean)	521.3	1042.6	stomatal ratio		Martinez-Boti et al., 2015
Montañez et al., 2007	based on age model developed by authors (corrected to Gradstein et al., 2012; p. 639); no errors or context are provided	290.525			600.178	mean	233.827	966.498	16 and 84 percentiles; uncertainty based on Monte Carlo simulations	distribution not reported	1895.3	738.4	3052.1	6000	1900	calcic Vertisols; S(z) based on Montanez (2012)		Badger et al., 2013a	cyclostratigraphy and isotope stratigraphy	13.7989			329.416	mean	306.208	353.708	16 and 84 percentiles; reported uncertainties are 2.5 and 97.5 percentiles, as determined through a Monte-Carlo style error propagation of all input factors; because distributions are close to gaussian, the 16 and 84 percentiles are calculated here by halving the differentials to the mean	very close to gaussian (mean = mode)	283	378			Passalia, 2009	early Upper Aptian	121	123	119	733.875	mean	489.25	978.5	not clear because the method is semi-quantitative and because the uncertainty range is calculated by ranging the conversion of stomatal ratio to RCO2 from 1:1 to 1:2 (see note #8 in companion worksheet); in the absence of further knowledge, the reported CO2 range is taken as equivalent to +/- one standard error	not clear, but likely to be right skewed (mode < mean)	489.25	978.5	stomatal ratio		Martinez-Boti et al., 2015
Montañez et al., 2007	based on age model developed by authors (corrected to Gradstein et al., 2012; p. 639); no errors or context are provided	290.472			461.429	mean	143.776	677.73	16 and 84 percentiles; uncertainty based on Monte Carlo simulations	distribution not reported	1700	529.7	2496.9	7000	1900	Vertisols, Histosols; S(z) based on Montanez (2012)		Badger et al., 2013b		2.80996			282.24	mean	260.754	304.205	16 and 84 percentiles; reported uncertainties are 2.5 and 97.5 percentiles, as determined through a Monte-Carlo style error propagation of all input factors; because distributions are close to gaussian, the 16 and 84 percentiles are calculated here by halving the differentials to the mean	very close to gaussian (mean = mode)	239.269	326.171	site 999A		Passalia, 2009	early Upper Aptian	121	123	119	769.35	mean	512.9	1025.8	not clear because the method is semi-quantitative and because the uncertainty range is calculated by ranging the conversion of stomatal ratio to RCO2 from 1:1 to 1:2 (see note #8 in companion worksheet); in the absence of further knowledge, the reported CO2 range is taken as equivalent to +/- one standard error	not clear, but likely to be right skewed (mode < mean)	512.9	1025.8	stomatal ratio		Martinez-Boti et al., 2015
Montañez et al., 2007	based on age model developed by authors (corrected to Gradstein et al., 2012; p. 639); no errors or context are provided	290.419			1700	mean	529.7	2496.9	16 and 84 percentiles; uncertainty based on Monte Carlo simulations	distribution not reported	1700	529.7	2496.9	2000	2000	sandy calcisols; S(z) based on Montanez (2012)		Badger et al., 2013b		2.8515			293.92	mean	268.867	319.813	16 and 84 percentiles; reported uncertainties are 2.5 and 97.5 percentiles, as determined through a Monte-Carlo style error propagation of all input factors; because distributions are close to gaussian, the 16 and 84 percentiles are calculated here by halving the differentials to the mean	very close to gaussian (mean = mode)	243.813	345.706	site 999A		Passalia, 2009	late Upper Albian	101.75	103	100.5	973.5	mean	649	1298	not clear because the method is semi-quantitative and because the uncertainty range is calculated by ranging the conversion of stomatal ratio to RCO2 from 1:1 to 1:2 (see note #8 in companion worksheet); in the absence of further knowledge, the reported CO2 range is taken as equivalent to +/- one standard error	not clear, but likely to be right skewed (mode < mean)	649	1298	stomatal ratio		Martinez-Boti et al., 2015
Montañez et al., 2007	based on age model developed by authors (corrected to Gradstein et al., 2012; p. 639); no errors or context are provided	290.419			419.333	mean	130.659	615.902	16 and 84 percentiles; uncertainty based on Monte Carlo simulations	distribution not reported	1700	529.7	2496.9	7500	1850	calcic Vertisols, Aridisols, Alfisols; S(z) based on Montanez (2012)		Badger et al., 2013b		2.8616			287.617	mean	268.952	306.75	16 and 84 percentiles; reported uncertainties are 2.5 and 97.5 percentiles, as determined through a Monte-Carlo style error propagation of all input factors; because distributions are close to gaussian, the 16 and 84 percentiles are calculated here by halving the differentials to the mean	very close to gaussian (mean = mode)	250.286	325.882	site 999A		Passalia, 2009	late Upper Albian	101.75	103	100.5	851.775	mean	567.85	1135.7	not clear because the method is semi-quantitative and because the uncertainty range is calculated by ranging the conversion of stomatal ratio to RCO2 from 1:1 to 1:2 (see note #8 in companion worksheet); in the absence of further knowledge, the reported CO2 range is taken as equivalent to +/- one standard error	not clear, but likely to be right skewed (mode < mean)	567.85	1135.7	stomatal ratio		Martinez-Boti et al., 2015
Montañez et al., 2007	based on age model developed by authors (corrected to Gradstein et al., 2012; p. 639); no errors or context are provided	290.207			410.753	mean	95.8414	538.406	16 and 84 percentiles; uncertainty based on Monte Carlo simulations	distribution not reported	1513.3	353.1	1983.6	7000	1900	Vertisols, Histosols; S(z) based on Montanez (2012)		Badger et al., 2013b		2.90163			269.943	mean	252.018	288.211	16 and 84 percentiles; reported uncertainties are 2.5 and 97.5 percentiles, as determined through a Monte-Carlo style error propagation of all input factors; because distributions are close to gaussian, the 16 and 84 percentiles are calculated here by halving the differentials to the mean	very close to gaussian (mean = mode)	234.093	306.48	site 999A		Passalia, 2009	late Upper Albian	101.75	103	100.5	917.325	mean	611.55	1223.1	not clear because the method is semi-quantitative and because the uncertainty range is calculated by ranging the conversion of stomatal ratio to RCO2 from 1:1 to 1:2 (see note #8 in companion worksheet); in the absence of further knowledge, the reported CO2 range is taken as equivalent to +/- one standard error	not clear, but likely to be right skewed (mode < mean)	611.55	1223.1	stomatal ratio		Martinez-Boti et al., 2015
Montañez et al., 2007	based on age model developed by authors (corrected to Gradstein et al., 2012; p. 639); no errors or context are provided	289.863			620	mean	102.05	770.35	16 and 84 percentiles; uncertainty based on Monte Carlo simulations	distribution not reported	1240	204.1	1540.7	4000	2000	Aridisols; S(z) based on Montanez (2012)		Badger et al., 2013b		2.91737			278.4	mean	260.025	296.903	16 and 84 percentiles; reported uncertainties are 2.5 and 97.5 percentiles, as determined through a Monte-Carlo style error propagation of all input factors; because distributions are close to gaussian, the 16 and 84 percentiles are calculated here by halving the differentials to the mean	very close to gaussian (mean = mode)	241.649	315.406	site 999A		Passalia, 2009	late Upper Albian	101.75	103	100.5	954	mean	636	1272	not clear because the method is semi-quantitative and because the uncertainty range is calculated by ranging the conversion of stomatal ratio to RCO2 from 1:1 to 1:2 (see note #8 in companion worksheet); in the absence of further knowledge, the reported CO2 range is taken as equivalent to +/- one standard error	not clear, but likely to be right skewed (mode < mean)	636	1272	stomatal ratio		Martinez-Boti et al., 2015
Montañez et al., 2007	based on age model developed by authors (corrected to Gradstein et al., 2012; p. 639); no errors or context are provided	289.372			182.201	mean	11.0973	353.305	16 and 84 percentiles; uncertainty based on Monte Carlo simulations	distribution not reported	513.9	31.3	996.5	5500	1950	calcic Vertisols, Aridisols; S(z) based on Montanez (2012)		Badger et al., 2013b		2.9267			269.733	mean	252.183	287.77	16 and 84 percentiles; reported uncertainties are 2.5 and 97.5 percentiles, as determined through a Monte-Carlo style error propagation of all input factors; because distributions are close to gaussian, the 16 and 84 percentiles are calculated here by halving the differentials to the mean	very close to gaussian (mean = mode)	234.632	305.807	site 999A		Retallack, 2009a	late Zanclean	3.89	4.18	3.6	355.263	mean	248.684	586.185	16 and 84 percentiles; reported range corresponds to +/- one standard error of the regression function, and so likely underestimates true uncertainty (uncertainty in the fossil measurements are not taken into account, for example); uncertainties calculated here as +65%/-30% of the best-estimate, a conservative envelope taken from the fully propagated error analysis of Beerling et al. (2009)	right skewed (mode < mean)	305.5	810.943	stomatal index		Martinez-Boti et al., 2015
Montañez et al., 2007	based on age model developed by authors (corrected to Gradstein et al., 2012; p. 639); no errors or context are provided	288.881			183.087	mean	24.3218	341.853	16 and 84 percentiles; uncertainty based on Monte Carlo simulations	distribution not reported	516.4	68.6	964.2	5500	1950	calcic Vertisols, Aridisols; S(z) based on Montanez (2012)		Badger et al., 2013b		2.94364			307.322	mean	284.788	330.077	16 and 84 percentiles; reported uncertainties are 2.5 and 97.5 percentiles, as determined through a Monte-Carlo style error propagation of all input factors; because distributions are close to gaussian, the 16 and 84 percentiles are calculated here by halving the differentials to the mean	very close to gaussian (mean = mode)	262.254	352.831	site 999A		Retallack, 2009a	late Serravallian	11.96	12.29	11.63	468.218	mean	327.753	772.56	16 and 84 percentiles; reported range corresponds to +/- one standard error of the regression function, and so likely underestimates true uncertainty (uncertainty in the fossil measurements are not taken into account, for example); uncertainties calculated here as +65%/-30% of the best-estimate, a conservative envelope taken from the fully propagated error analysis of Beerling et al. (2009)	right skewed (mode < mean)	382.177	661.108	stomatal index		Martinez-Boti et al., 2015
Montañez et al., 2007	based on age model developed by authors (corrected to Gradstein et al., 2012; p. 639); no errors or context are provided	287.408			396.614	mean	248.878	544.323	16 and 84 percentiles; uncertainty based on Monte Carlo simulations	distribution not reported	1500.7	941.7	2059.6	7000	1850	calcic Alfisols, Aridisols; S(z) based on Montanez (2012)		Badger et al., 2013b		2.9807			258.164	mean	241.609	274.895	16 and 84 percentiles; reported uncertainties are 2.5 and 97.5 percentiles, as determined through a Monte-Carlo style error propagation of all input factors; because distributions are close to gaussian, the 16 and 84 percentiles are calculated here by halving the differentials to the mean	very close to gaussian (mean = mode)	225.054	291.625	site 999A		Retallack, 2009a	late Priabonian	34.45	35	33.9	672.222	mean	448.148	896.296	not clear because the method is semi-quantitative and because the uncertainty range is calculated by ranging the conversion of stomatal ratio to RCO2 from 1:1 to 1:2 (see note #8 in companion worksheet); in the absence of further knowledge, the reported CO2 range is taken as equivalent to +/- one standard error	not clear, but likely to be right skewed (mode < mean)	448.148	896.296	stomatal ratio		Martinez-Boti et al., 2015
Montañez et al., 2007	based on age model developed by authors (corrected to Gradstein et al., 2012; p. 639); no errors or context are provided	287.04			1030	mean	675.5	1396	16 and 84 percentiles; uncertainty based on Monte Carlo simulations	distribution not reported	2060	1351	2792	4000	2000	Aridisols; S(z) based on Montanez (2012)		Badger et al., 2013b		3.00219			255.41	mean	238.846	272.078	16 and 84 percentiles; reported uncertainties are 2.5 and 97.5 percentiles, as determined through a Monte-Carlo style error propagation of all input factors; because distributions are close to gaussian, the 16 and 84 percentiles are calculated here by halving the differentials to the mean	very close to gaussian (mean = mode)	222.282	288.746	site 999A		Retallack, 2009a	middle Priabonian	35.5	36	35	745.89	mean	497.26	994.521	not clear because the method is semi-quantitative and because the uncertainty range is calculated by ranging the conversion of stomatal ratio to RCO2 from 1:1 to 1:2 (see note #8 in companion worksheet); in the absence of further knowledge, the reported CO2 range is taken as equivalent to +/- one standard error	not clear, but likely to be right skewed (mode < mean)	497.26	994.521	stomatal ratio		Martinez-Boti et al., 2015
Montañez et al., 2007	based on age model developed by authors (corrected to Gradstein et al., 2012; p. 639); no errors or context are provided	286.917			1448.93	mean	898.533	1999.27	16 and 84 percentiles; uncertainty based on Monte Carlo simulations	distribution not reported	2173.4	1347.8	2998.9	3000	2000	muddy calcisols; S(z) based on Montanez (2012)		Badger et al., 2013b		3.01618			264.968	mean	246.928	282.944	16 and 84 percentiles; reported uncertainties are 2.5 and 97.5 percentiles, as determined through a Monte-Carlo style error propagation of all input factors; because distributions are close to gaussian, the 16 and 84 percentiles are calculated here by halving the differentials to the mean	very close to gaussian (mean = mode)	228.889	300.92	site 999A		Retallack, 2009a	early Lutetian	46.4	47.8	45	907.5	mean	605	1210	not clear because the method is semi-quantitative and because the uncertainty range is calculated by ranging the conversion of stomatal ratio to RCO2 from 1:1 to 1:2 (see note #8 in companion worksheet); in the absence of further knowledge, the reported CO2 range is taken as equivalent to +/- one standard error	not clear, but likely to be right skewed (mode < mean)	605	1210	stomatal ratio		Martinez-Boti et al., 2015
Montañez et al., 2007	based on age model developed by authors (corrected to Gradstein et al., 2012; p. 639); no errors or context are provided	285.813			774.434	mean	464.774	1084.06	16 and 84 percentiles; uncertainty based on Monte Carlo simulations	distribution not reported	2184.3	1310.9	3057.6	5500	1950	calcic Vertisols, Aridisols; S(z) based on Montanez (2012)		Badger et al., 2013b		3.03414			262.166	mean	240.373	285.08	16 and 84 percentiles; reported uncertainties are 2.5 and 97.5 percentiles, as determined through a Monte-Carlo style error propagation of all input factors; because distributions are close to gaussian, the 16 and 84 percentiles are calculated here by halving the differentials to the mean	very close to gaussian (mean = mode)	218.579	307.995	site 999A		Retallack, 2009a	late Aptian	118	123	113	892.623	mean	595.082	1190.16	not clear because the method is semi-quantitative and because the uncertainty range is calculated by ranging the conversion of stomatal ratio to RCO2 from 1:1 to 1:2 (see note #8 in companion worksheet); in the absence of further knowledge, the reported CO2 range is taken as equivalent to +/- one standard error	not clear, but likely to be right skewed (mode < mean)	595.082	1190.16	stomatal ratio		Martinez-Boti et al., 2015
Montañez et al., 2007	based on age model developed by authors (corrected to Gradstein et al., 2012; p. 639); no errors or context are provided	284.953			792.09	mean	460.058	1124.12	16 and 84 percentiles; uncertainty based on Monte Carlo simulations	distribution not reported	2234.1	1297.6	3170.6	5500	1950	calcic Vertisols, Aridisols; S(z) based on Montanez (2012)		Badger et al., 2013b		3.06914			283.988	mean	252.589	318.079	16 and 84 percentiles; reported uncertainties are 2.5 and 97.5 percentiles, as determined through a Monte-Carlo style error propagation of all input factors; because distributions are close to gaussian, the 16 and 84 percentiles are calculated here by halving the differentials to the mean	very close to gaussian (mean = mode)	221.19	352.169	site 999A		Retallack, 2009a	early Aptian	124.65	126.3	123	1008.33	mean	672.222	1344.44	not clear because the method is semi-quantitative and because the uncertainty range is calculated by ranging the conversion of stomatal ratio to RCO2 from 1:1 to 1:2 (see note #8 in companion worksheet); in the absence of further knowledge, the reported CO2 range is taken as equivalent to +/- one standard error	not clear, but likely to be right skewed (mode < mean)	672.222	1344.44	stomatal ratio		Martinez-Boti et al., 2015
Montañez et al., 2007	based on age model developed by authors (corrected to Gradstein et al., 2012; p. 639); no errors or context are provided	284.831			792.09	mean	460.058	1124.12	16 and 84 percentiles; uncertainty based on Monte Carlo simulations	distribution not reported	2234.1	1297.6	3170.6	5500	1950	calcic Vertisols, Aridisols; S(z) based on Montanez (2012)		Badger et al., 2013b		3.08717			254.185	mean	237.207	271.079	16 and 84 percentiles; reported uncertainties are 2.5 and 97.5 percentiles, as determined through a Monte-Carlo style error propagation of all input factors; because distributions are close to gaussian, the 16 and 84 percentiles are calculated here by halving the differentials to the mean	very close to gaussian (mean = mode)	220.228	287.974	site 999A		Retallack, 2009a	late Barremian	127.9	129.5	126.3	591.848	mean	394.565	789.13	not clear because the method is semi-quantitative and because the uncertainty range is calculated by ranging the conversion of stomatal ratio to RCO2 from 1:1 to 1:2 (see note #8 in companion worksheet); in the absence of further knowledge, the reported CO2 range is taken as equivalent to +/- one standard error	not clear, but likely to be right skewed (mode < mean)	394.565	789.13	stomatal ratio		Martinez-Boti et al., 2015
Montañez et al., 2007	based on age model developed by authors (corrected to Gradstein et al., 2012; p. 639); no errors or context are provided	284.463			823.999	mean	480.48	1167.55	16 and 84 percentiles; uncertainty based on Monte Carlo simulations	distribution not reported	2324.1	1355.2	3293.1	5500	1950	calcic Vertisols, Aridisols; S(z) based on Montanez (2012)		Badger et al., 2013b		3.0963			275.099	mean	254.809	295.675	16 and 84 percentiles; reported uncertainties are 2.5 and 97.5 percentiles, as determined through a Monte-Carlo style error propagation of all input factors; because distributions are close to gaussian, the 16 and 84 percentiles are calculated here by halving the differentials to the mean	very close to gaussian (mean = mode)	234.519	316.251	site 999A		Retallack, 2009a	mid-Berriasian	142	143	141	812.687	mean	541.791	1083.58	not clear because the method is semi-quantitative and because the uncertainty range is calculated by ranging the conversion of stomatal ratio to RCO2 from 1:1 to 1:2 (see note #8 in companion worksheet); in the absence of further knowledge, the reported CO2 range is taken as equivalent to +/- one standard error	not clear, but likely to be right skewed (mode < mean)	541.791	1083.58	stomatal ratio		Martinez-Boti et al., 2015
Montañez et al., 2007	based on age model developed by authors (corrected to Gradstein et al., 2012; p. 639); no errors or context are provided	283.849			1011.8	mean	604.252	1419.35	16 and 84 percentiles; uncertainty based on Monte Carlo simulations	distribution not reported	2853.8	1704.3	4003.3	5500	1950	calcic Vertisols, Aridisols; S(z) based on Montanez (2012)		Badger et al., 2013b		3.10612			271.261	mean	252.719	289.911	16 and 84 percentiles; reported uncertainties are 2.5 and 97.5 percentiles, as determined through a Monte-Carlo style error propagation of all input factors; because distributions are close to gaussian, the 16 and 84 percentiles are calculated here by halving the differentials to the mean	very close to gaussian (mean = mode)	234.176	308.561	site 999A		Retallack, 2009a	mid-Berriasian	142	143	141	735.811	mean	490.541	981.081	not clear because the method is semi-quantitative and because the uncertainty range is calculated by ranging the conversion of stomatal ratio to RCO2 from 1:1 to 1:2 (see note #8 in companion worksheet); in the absence of further knowledge, the reported CO2 range is taken as equivalent to +/- one standard error	not clear, but likely to be right skewed (mode < mean)	490.541	981.081	stomatal ratio		Martinez-Boti et al., 2015
Montañez et al., 2007	based on age model developed by authors (corrected to Gradstein et al., 2012; p. 639); no errors or context are provided	283.358			1099.8	mean	679.451	1520.15	16 and 84 percentiles; uncertainty based on Monte Carlo simulations	distribution not reported	3102	1916.4	4287.6	5500	1950	calcic Vertisols, Aridisols; S(z) based on Montanez (2012)		Badger et al., 2013b		3.13044			271.592	mean	253.578	289.934	16 and 84 percentiles; reported uncertainties are 2.5 and 97.5 percentiles, as determined through a Monte-Carlo style error propagation of all input factors; because distributions are close to gaussian, the 16 and 84 percentiles are calculated here by halving the differentials to the mean	very close to gaussian (mean = mode)	235.564	308.275	site 999A		Retallack, 2009a	early Berriasian	143.5	145	142	972.321	mean	648.214	1296.43	not clear because the method is semi-quantitative and because the uncertainty range is calculated by ranging the conversion of stomatal ratio to RCO2 from 1:1 to 1:2 (see note #8 in companion worksheet); in the absence of further knowledge, the reported CO2 range is taken as equivalent to +/- one standard error	not clear, but likely to be right skewed (mode < mean)	648.214	1296.43	stomatal ratio		Martinez-Boti et al., 2015
Montañez et al., 2007	based on age model developed by authors (corrected to Gradstein et al., 2012; p. 639); no errors or context are provided	282.376			899.4	mean	565.83	1233	16 and 84 percentiles; uncertainty based on Monte Carlo simulations	distribution not reported	2998	1886.1	4110	6500	1950	calcic Vertisols, Aridisols; S(z) based on Montanez (2012)		Badger et al., 2013b		3.16057			277.807	mean	257.754	298.146	16 and 84 percentiles; reported uncertainties are 2.5 and 97.5 percentiles, as determined through a Monte-Carlo style error propagation of all input factors; because distributions are close to gaussian, the 16 and 84 percentiles are calculated here by halving the differentials to the mean	very close to gaussian (mean = mode)	237.701	318.486	site 999A		Retallack, 2009a	mid-Tithonian	148	149	147	735.811	mean	490.541	981.081	not clear because the method is semi-quantitative and because the uncertainty range is calculated by ranging the conversion of stomatal ratio to RCO2 from 1:1 to 1:2 (see note #8 in companion worksheet); in the absence of further knowledge, the reported CO2 range is taken as equivalent to +/- one standard error	not clear, but likely to be right skewed (mode < mean)	490.541	981.081	stomatal ratio		Martinez-Boti et al., 2015
Montañez et al., 2007	based on age model developed by authors (corrected to Gradstein et al., 2012; p. 639); no errors or context are provided	281.149			1248.35	mean	759.33	1737.41	16 and 84 percentiles; uncertainty based on Monte Carlo simulations	distribution not reported	3521	2141.7	4900.4	5500	1950	calcic Vertisols, Aridisols; S(z) based on Montanez (2012)		Badger et al., 2013b		3.1814			259.34	mean	238.919	280.349	16 and 84 percentiles; reported uncertainties are 2.5 and 97.5 percentiles, as determined through a Monte-Carlo style error propagation of all input factors; because distributions are close to gaussian, the 16 and 84 percentiles are calculated here by halving the differentials to the mean	very close to gaussian (mean = mode)	218.498	301.359	site 999A		Retallack, 2009a	late Kimmeridgian	153.4	154.7	152.1	938.793	mean	625.862	1251.72	not clear because the method is semi-quantitative and because the uncertainty range is calculated by ranging the conversion of stomatal ratio to RCO2 from 1:1 to 1:2 (see note #8 in companion worksheet); in the absence of further knowledge, the reported CO2 range is taken as equivalent to +/- one standard error	not clear, but likely to be right skewed (mode < mean)	625.862	1251.72	stomatal ratio		Martinez-Boti et al., 2015
Montañez et al., 2007	based on age model developed by authors (corrected to Gradstein et al., 2012; p. 639); no errors or context are provided	277.62			1236.58	mean	788.438	1684.73	16 and 84 percentiles; uncertainty based on Monte Carlo simulations	distribution not reported	3487.8	2223.8	4751.8	5500	1950	calcic Vertisols, Aridisols; S(z) based on Montanez (2012)		Badger et al., 2013b		3.1899			274.449	mean	254.794	294.371	16 and 84 percentiles; reported uncertainties are 2.5 and 97.5 percentiles, as determined through a Monte-Carlo style error propagation of all input factors; because distributions are close to gaussian, the 16 and 84 percentiles are calculated here by halving the differentials to the mean	very close to gaussian (mean = mode)	235.139	314.292	site 999A		Retallack, 2009a	late Rhaetian	203.15	205	201.3	907.5	mean	605	1210	not clear because the method is semi-quantitative and because the uncertainty range is calculated by ranging the conversion of stomatal ratio to RCO2 from 1:1 to 1:2 (see note #8 in companion worksheet); in the absence of further knowledge, the reported CO2 range is taken as equivalent to +/- one standard error	not clear, but likely to be right skewed (mode < mean)	605	1210	stomatal ratio		Martinez-Boti et al., 2015
Cleveland et al., 2008	Late Norian	210.7	211.9	209.5	111	mean	55.5	222	16 and 84 percentiles; uncertainty determined originally by varying only S(z); uncertainty calculated here by adopted the generalized, right-skewed errors of +100/-50% taken from the conservative, fully-propagated estimates of Breecker et al. (2013, p. 3218)	right skewed (mode < mean)	222	0	722	4000	2000	Ghost Ranch section (Aridisol); Irmis et al (2011) provide a maximum age of 211.9 Ma for the base of the Ghost ranch; the Norian / Rhaetian boundary (209.5 Ma) is the upper age constraint		Badger et al., 2013b		3.19999			272.176	mean	254.376	290.273	16 and 84 percentiles; reported uncertainties are 2.5 and 97.5 percentiles, as determined through a Monte-Carlo style error propagation of all input factors; because distributions are close to gaussian, the 16 and 84 percentiles are calculated here by halving the differentials to the mean	very close to gaussian (mean = mode)	236.575	308.37	site 999A		Retallack, 2009a	mid-Carnian	230.5	233	228	812.687	mean	541.791	1083.58	not clear because the method is semi-quantitative and because the uncertainty range is calculated by ranging the conversion of stomatal ratio to RCO2 from 1:1 to 1:2 (see note #8 in companion worksheet); in the absence of further knowledge, the reported CO2 range is taken as equivalent to +/- one standard error	not clear, but likely to be right skewed (mode < mean)	541.791	1083.58	stomatal ratio		Martinez-Boti et al., 2015
Cleveland et al., 2008	Late Norian	211.75	214	209.5	544	mean	272	1088	16 and 84 percentiles; uncertainty determined originally by varying only S(z); uncertainty calculated here by adopted the generalized, right-skewed errors of +100/-50% taken from the conservative, fully-propagated estimates of Breecker et al. (2013, p. 3218)	right skewed (mode < mean)	816	316	1316	3000	2000	Montoya section (Aridisol)		Badger et al., 2013b		3.20923			267.043	mean	244.73	290.142	16 and 84 percentiles; reported uncertainties are 2.5 and 97.5 percentiles, as determined through a Monte-Carlo style error propagation of all input factors; because distributions are close to gaussian, the 16 and 84 percentiles are calculated here by halving the differentials to the mean	very close to gaussian (mean = mode)	222.417	313.241	site 999A		Retallack, 2009a	early Carnian	233.75	237	230.5	789.13	mean	526.087	1052.17	not clear because the method is semi-quantitative and because the uncertainty range is calculated by ranging the conversion of stomatal ratio to RCO2 from 1:1 to 1:2 (see note #8 in companion worksheet); in the absence of further knowledge, the reported CO2 range is taken as equivalent to +/- one standard error	not clear, but likely to be right skewed (mode < mean)	526.087	1052.17	stomatal ratio		Martinez-Boti et al., 2015
Cleveland et al., 2008	Late Norian	211.75	214	209.5	643.333	mean	321.667	1286.67	16 and 84 percentiles; uncertainty determined originally by varying only S(z); uncertainty calculated here by adopted the generalized, right-skewed errors of +100/-50% taken from the conservative, fully-propagated estimates of Breecker et al. (2013, p. 3218)	right skewed (mode < mean)	965	465	1465	3000	2000	Montoya section (Aridisol)		Badger et al., 2013b		3.22012			265.05	mean	245.962	284.749	16 and 84 percentiles; reported uncertainties are 2.5 and 97.5 percentiles, as determined through a Monte-Carlo style error propagation of all input factors; because distributions are close to gaussian, the 16 and 84 percentiles are calculated here by halving the differentials to the mean	very close to gaussian (mean = mode)	226.875	304.448	site 999A		Retallack, 2009a	early Carnian	233.75	237	230.5	825	mean	550	1100	not clear because the method is semi-quantitative and because the uncertainty range is calculated by ranging the conversion of stomatal ratio to RCO2 from 1:1 to 1:2 (see note #8 in companion worksheet); in the absence of further knowledge, the reported CO2 range is taken as equivalent to +/- one standard error	not clear, but likely to be right skewed (mode < mean)	550	1100	stomatal ratio		Martinez-Boti et al., 2015
Cleveland et al., 2008	Late Norian	210.7	211.9	209.5	12.5	mean	6.25	25	16 and 84 percentiles; uncertainty determined originally by varying only S(z); uncertainty calculated here by adopted the generalized, right-skewed errors of +100/-50% taken from the conservative, fully-propagated estimates of Breecker et al. (2013, p. 3218)	right skewed (mode < mean)	25	0	525	4000	2000	Ghost Ranch section (Aridisol); Irmis et al (2011) provide a maximum age of 211.9 Ma for the base of the Ghost ranch; the Norian / Rhaetian boundary (209.5 Ma) is the upper age constraint		Badger et al., 2013b		3.24333			273.165	mean	253.059	293.454	16 and 84 percentiles; reported uncertainties are 2.5 and 97.5 percentiles, as determined through a Monte-Carlo style error propagation of all input factors; because distributions are close to gaussian, the 16 and 84 percentiles are calculated here by halving the differentials to the mean	very close to gaussian (mean = mode)	232.953	313.744	site 999A		Yan et al., 2009	Middle Jurassic	168.8	174.1	163.5	1422	mean	948	1896	not clear because the method is semi-quantitative and because the uncertainty range is calculated by ranging the conversion of stomatal ratio to RCO2 from 1:1 to 1:2 (see note #8 in companion worksheet); in the absence of further knowledge, the reported CO2 range is taken as equivalent to +/- one standard error	not clear, but likely to be right skewed (mode < mean)	948	1896	stomatal ratio		Martinez-Boti et al., 2015
Cleveland et al., 2008	Late Norian	210.7	211.9	209.5	45	mean	22.5	90	16 and 84 percentiles; uncertainty determined originally by varying only S(z); uncertainty calculated here by adopted the generalized, right-skewed errors of +100/-50% taken from the conservative, fully-propagated estimates of Breecker et al. (2013, p. 3218)	right skewed (mode < mean)	90	0	590	4000	2000	Ghost Ranch section (Aridisol); Irmis et al (2011) provide a maximum age of 211.9 Ma for the base of the Ghost ranch; the Norian / Rhaetian boundary (209.5 Ma) is the upper age constraint		Badger et al., 2013b		3.25975			270.026	mean	250.575	289.917	16 and 84 percentiles; reported uncertainties are 2.5 and 97.5 percentiles, as determined through a Monte-Carlo style error propagation of all input factors; because distributions are close to gaussian, the 16 and 84 percentiles are calculated here by halving the differentials to the mean	very close to gaussian (mean = mode)	231.124	309.808	site 999A		Yan et al., 2009	Middle Jurassic	168.8	174.1	163.5	1372.5	mean	915	1830	not clear because the method is semi-quantitative and because the uncertainty range is calculated by ranging the conversion of stomatal ratio to RCO2 from 1:1 to 1:2 (see note #8 in companion worksheet); in the absence of further knowledge, the reported CO2 range is taken as equivalent to +/- one standard error	not clear, but likely to be right skewed (mode < mean)	915	1830	stomatal ratio		Martinez-Boti et al., 2015
Cleveland et al., 2008	Late Norian	210.7	211.9	209.5	371.5	mean	185.75	743	16 and 84 percentiles; uncertainty determined originally by varying only S(z); uncertainty calculated here by adopted the generalized, right-skewed errors of +100/-50% taken from the conservative, fully-propagated estimates of Breecker et al. (2013, p. 3218)	right skewed (mode < mean)	743	243	1243	4000	2000	Ghost Ranch section (Aridisol); Irmis et al (2011) provide a maximum age of 211.9 Ma for the base of the Ghost ranch; the Norian / Rhaetian boundary (209.5 Ma) is the upper age constraint		Badger et al., 2013b		3.2671			261.761	mean	243.613	280.255	16 and 84 percentiles; reported uncertainties are 2.5 and 97.5 percentiles, as determined through a Monte-Carlo style error propagation of all input factors; because distributions are close to gaussian, the 16 and 84 percentiles are calculated here by halving the differentials to the mean	very close to gaussian (mean = mode)	225.465	298.748	site 999A		Yan et al., 2009	Middle Jurassic	168.8	174.1	163.5	1296	mean	864	1728	not clear because the method is semi-quantitative and because the uncertainty range is calculated by ranging the conversion of stomatal ratio to RCO2 from 1:1 to 1:2 (see note #8 in companion worksheet); in the absence of further knowledge, the reported CO2 range is taken as equivalent to +/- one standard error	not clear, but likely to be right skewed (mode < mean)	864	1728	stomatal ratio		Martinez-Boti et al., 2015
Cleveland et al., 2008	Late Norian	211.75	214	209.5	1666.67	mean	833.333	3333.33	16 and 84 percentiles; uncertainty determined originally by varying only S(z); uncertainty calculated here by adopted the generalized, right-skewed errors of +100/-50% taken from the conservative, fully-propagated estimates of Breecker et al. (2013, p. 3218)	right skewed (mode < mean)	2500	2000	3000	3000	2000	Montoya section (Aridisol)		Badger et al., 2013b		3.27526			257.784	mean	241.063	274.637	16 and 84 percentiles; reported uncertainties are 2.5 and 97.5 percentiles, as determined through a Monte-Carlo style error propagation of all input factors; because distributions are close to gaussian, the 16 and 84 percentiles are calculated here by halving the differentials to the mean	very close to gaussian (mean = mode)	224.342	291.491	site 999A		Yan et al., 2009	Middle Jurassic	168.8	174.1	163.5	1188	mean	792	1584	not clear because the method is semi-quantitative and because the uncertainty range is calculated by ranging the conversion of stomatal ratio to RCO2 from 1:1 to 1:2 (see note #8 in companion worksheet); in the absence of further knowledge, the reported CO2 range is taken as equivalent to +/- one standard error	not clear, but likely to be right skewed (mode < mean)	792	1584	stomatal ratio		Martinez-Boti et al., 2015
Cleveland et al., 2008	Late Norian	211.75	214	209.5	1702	mean	851	3404	16 and 84 percentiles; uncertainty determined originally by varying only S(z); uncertainty calculated here by adopted the generalized, right-skewed errors of +100/-50% taken from the conservative, fully-propagated estimates of Breecker et al. (2013, p. 3218)	right skewed (mode < mean)	2553	2053	3053	3000	2000	Montoya section (Aridisol)		Badger et al., 2013b		3.28675			275.823	mean	256.822	295.17	16 and 84 percentiles; reported uncertainties are 2.5 and 97.5 percentiles, as determined through a Monte-Carlo style error propagation of all input factors; because distributions are close to gaussian, the 16 and 84 percentiles are calculated here by halving the differentials to the mean	very close to gaussian (mean = mode)	237.821	314.517	site 999A		Yan et al., 2009	Middle Jurassic	168.8	174.1	163.5	1134	mean	756	1512	not clear because the method is semi-quantitative and because the uncertainty range is calculated by ranging the conversion of stomatal ratio to RCO2 from 1:1 to 1:2 (see note #8 in companion worksheet); in the absence of further knowledge, the reported CO2 range is taken as equivalent to +/- one standard error	not clear, but likely to be right skewed (mode < mean)	756	1512	stomatal ratio		Martinez-Boti et al., 2015
Cleveland et al., 2008	Late Norian	211.75	214	209.5	1596	mean	798	3192	16 and 84 percentiles; uncertainty determined originally by varying only S(z); uncertainty calculated here by adopted the generalized, right-skewed errors of +100/-50% taken from the conservative, fully-propagated estimates of Breecker et al. (2013, p. 3218)	right skewed (mode < mean)	2394	1894	2894	3000	2000	Montoya section (Aridisol)		Naafs et al., 2016	OAE 1a isotope stage C2; chronology of OAE1a from the astronomically-tuned record of Malinverno et al., 2010	120.31	120.41	120.21	971.618	mean	698.863	1388.4	uncertainties correspond to the likely ranges in b (150-200) and d13CDIC along with the 1s spread in the various d13C biomarkers; in the absence of further knowledge, uncertainties are intepreted here to represent +/- one standard error	right skewed (mode < mean)	698.863	1388.4	alkenones were not measured; instead, a combination of four phytoplankton biomarkers were measured; from Cau site		Barclay et al., 2010	OAE2; well constrained section (all during Cenomanian)	94.52			365.55	mean	255.885	603.158	16 and 84 percentiles; reported range corresponds to +/- one standard error of the regression function, and so likely underestimates true uncertainty (uncertainty in the fossil measurements are not taken into account, for example); uncertainties calculated here as +65%/-30% of the best-estimate, a conservative envelope taken from the fully propagated error analysis of Beerling et al. (2009)	right skewed (mode < mean)	289.9	472	stomatal index (mean of two species; fossil species not the same as the calibrated species)		Martinez-Boti et al., 2015
Cleveland et al., 2008	Late Norian	210.7	211.9	209.5	344	mean	172	688	16 and 84 percentiles; uncertainty determined originally by varying only S(z); uncertainty calculated here by adopted the generalized, right-skewed errors of +100/-50% taken from the conservative, fully-propagated estimates of Breecker et al. (2013, p. 3218)	right skewed (mode < mean)	688	188	1188	4000	2000	Ghost Ranch section (Aridisol); Irmis et al (2011) provide a maximum age of 211.9 Ma for the base of the Ghost ranch; the Norian / Rhaetian boundary (209.5 Ma) is the upper age constraint		Naafs et al., 2016	OAE 1a isotope stage C2; chronology of OAE1a from the astronomically-tuned record of Malinverno et al., 2010	120.31	120.41	120.21	974.935	mean	799.428	1221.19	uncertainties correspond to the likely ranges in b (150-200) and d13CDIC along with the 1s spread in the various d13C biomarkers; in the absence of further knowledge, uncertainties are intepreted here to represent +/- one standard error	right skewed (mode < mean)	799.428	1221.19	alkenones were not measured; instead, a combination of four phytoplankton biomarkers were measured; from Cau site		Barclay et al., 2010	OAE2; well constrained section (all during Cenomanian)	94.37			380.9	mean	266.63	628.485	16 and 84 percentiles; reported range corresponds to +/- one standard error of the regression function, and so likely underestimates true uncertainty (uncertainty in the fossil measurements are not taken into account, for example); uncertainties calculated here as +65%/-30% of the best-estimate, a conservative envelope taken from the fully propagated error analysis of Beerling et al. (2009)	right skewed (mode < mean)	316.4	484.3	stomatal index (mean of two species; fossil species not the same as the calibrated species)		Martinez-Boti et al., 2015
Cleveland et al., 2008	Late Norian	210.7	211.9	209.5	268.5	mean	134.25	537	16 and 84 percentiles; uncertainty determined originally by varying only S(z); uncertainty calculated here by adopted the generalized, right-skewed errors of +100/-50% taken from the conservative, fully-propagated estimates of Breecker et al. (2013, p. 3218)	right skewed (mode < mean)	537	37	1037	4000	2000	Ghost Ranch section (Aridisol); Irmis et al (2011) provide a maximum age of 211.9 Ma for the base of the Ghost ranch; the Norian / Rhaetian boundary (209.5 Ma) is the upper age constraint		Naafs et al., 2016	OAE 1a isotope stage C3; chronology of OAE1a from the astronomically-tuned record of Bottini et al., 2015	120.135	120.21	120.06	895.595	mean	691.798	1194.5	uncertainties correspond to the likely ranges in b (150-200) and d13CDIC along with the 1s spread in the various d13C biomarkers; in the absence of further knowledge, uncertainties are intepreted here to represent +/- one standard error	right skewed (mode < mean)	691.798	1194.5	alkenones were not measured; instead, a combination of four phytoplankton biomarkers were measured; from Cau site		Barclay et al., 2010	OAE2; well constrained section (all during Cenomanian)	94.31			384	mean	268.8	633.6	16 and 84 percentiles; reported range corresponds to +/- one standard error of the regression function, and so likely underestimates true uncertainty (uncertainty in the fossil measurements are not taken into account, for example); uncertainties calculated here as +65%/-30% of the best-estimate, a conservative envelope taken from the fully propagated error analysis of Beerling et al. (2009)	right skewed (mode < mean)	322.5	490.4	stomatal index (mean of two species; fossil species not the same as the calibrated species)		Martinez-Boti et al., 2015
Cleveland et al., 2008	Late Norian	210.7	211.9	209.5	377	mean	188.5	754	16 and 84 percentiles; uncertainty determined originally by varying only S(z); uncertainty calculated here by adopted the generalized, right-skewed errors of +100/-50% taken from the conservative, fully-propagated estimates of Breecker et al. (2013, p. 3218)	right skewed (mode < mean)	754	254	1254	4000	2000	Ghost Ranch section (Aridisol); Irmis et al (2011) provide a maximum age of 211.9 Ma for the base of the Ghost ranch; the Norian / Rhaetian boundary (209.5 Ma) is the upper age constraint		Naafs et al., 2016	OAE 1a isotope stage C3; chronology of OAE1a from the astronomically-tuned record of Bottini et al., 2015	120.135	120.21	120.06	914.796	mean	753.085	1140.71	uncertainties correspond to the likely ranges in b (150-200) and d13CDIC along with the 1s spread in the various d13C biomarkers; in the absence of further knowledge, uncertainties are intepreted here to represent +/- one standard error	right skewed (mode < mean)	753.085	1140.71	alkenones were not measured; instead, a combination of four phytoplankton biomarkers were measured; from Cau site		Barclay et al., 2010	OAE2; well constrained section (all during Cenomanian)	94.28			409.55	mean	286.685	675.757	16 and 84 percentiles; reported range corresponds to +/- one standard error of the regression function, and so likely underestimates true uncertainty (uncertainty in the fossil measurements are not taken into account, for example); uncertainties calculated here as +65%/-30% of the best-estimate, a conservative envelope taken from the fully propagated error analysis of Beerling et al. (2009)	right skewed (mode < mean)	345.1	508.9	stomatal index (mean of two species; fossil species not the same as the calibrated species)		Martinez-Boti et al., 2015
Cleveland et al., 2008	Late Norian	211.75	214	209.5	1442.67	mean	721.333	2885.33	16 and 84 percentiles; uncertainty determined originally by varying only S(z); uncertainty calculated here by adopted the generalized, right-skewed errors of +100/-50% taken from the conservative, fully-propagated estimates of Breecker et al. (2013, p. 3218)	right skewed (mode < mean)	2164	1664	2664	3000	2000	Montoya section (Aridisol)		Naafs et al., 2016	OAE 1a isotope stage C3; chronology of OAE1a from the astronomically-tuned record of Bottini et al., 2015	120.135	120.21	120.06	1436.65	mean	933.641	2289.23	uncertainties correspond to the likely ranges in b (150-200) and d13CDIC along with the 1s spread in the various d13C biomarkers; in the absence of further knowledge, uncertainties are intepreted here to represent +/- one standard error	right skewed (mode < mean)	933.641	2289.23	alkenones were not measured; instead, a combination of four phytoplankton biomarkers were measured; from Cau site		Barclay et al., 2010	OAE2; well constrained section (all during Cenomanian)	94.21			444.35	mean	311.045	733.178	16 and 84 percentiles; reported range corresponds to +/- one standard error of the regression function, and so likely underestimates true uncertainty (uncertainty in the fossil measurements are not taken into account, for example); uncertainties calculated here as +65%/-30% of the best-estimate, a conservative envelope taken from the fully propagated error analysis of Beerling et al. (2009)	right skewed (mode < mean)	353.2	572.4	stomatal index (mean of two species; fossil species not the same as the calibrated species)		Martinez-Boti et al., 2015
Cleveland et al., 2008	Late Norian	211.75	214	209.5	1191.33	mean	595.667	2382.67	16 and 84 percentiles; uncertainty determined originally by varying only S(z); uncertainty calculated here by adopted the generalized, right-skewed errors of +100/-50% taken from the conservative, fully-propagated estimates of Breecker et al. (2013, p. 3218)	right skewed (mode < mean)	1787	1287	2287	3000	2000	Montoya section (Aridisol)		Naafs et al., 2016	OAE 1a isotope stage C3; chronology of OAE1a from the astronomically-tuned record of Bottini et al., 2015	120.135	120.21	120.06	1596.13	mean	1050.16	2517.36	uncertainties correspond to the likely ranges in b (150-200) and d13CDIC along with the 1s spread in the various d13C biomarkers; in the absence of further knowledge, uncertainties are intepreted here to represent +/- one standard error	right skewed (mode < mean)	1050.16	2517.36	alkenones were not measured; instead, a combination of four phytoplankton biomarkers were measured; from Cau site		Barclay et al., 2010	OAE2; well constrained section (all during Cenomanian)	94.14			456.65	mean	319.655	753.472	16 and 84 percentiles; reported range corresponds to +/- one standard error of the regression function, and so likely underestimates true uncertainty (uncertainty in the fossil measurements are not taken into account, for example); uncertainties calculated here as +65%/-30% of the best-estimate, a conservative envelope taken from the fully propagated error analysis of Beerling et al. (2009)	right skewed (mode < mean)	357.3	637.9	stomatal index (mean of two species; fossil species not the same as the calibrated species)		Martinez-Boti et al., 2015
Cleveland et al., 2008	Late Norian	211.75	214	209.5	1348.67	mean	674.333	2697.33	16 and 84 percentiles; uncertainty determined originally by varying only S(z); uncertainty calculated here by adopted the generalized, right-skewed errors of +100/-50% taken from the conservative, fully-propagated estimates of Breecker et al. (2013, p. 3218)	right skewed (mode < mean)	2023	1523	2523	3000	2000	Montoya section (Aridisol)		Naafs et al., 2016	OAE 1a isotope stage C4; chronology of OAE1a from the astronomically-tuned record of Malinverno et al., 2010	119.94	120.06	119.821	1254.63	mean	951.997	1716.47	uncertainties correspond to the likely ranges in b (150-200) and d13CDIC along with the 1s spread in the various d13C biomarkers; in the absence of further knowledge, uncertainties are intepreted here to represent +/- one standard error	right skewed (mode < mean)	951.997	1716.47	alkenones were not measured; instead, a combination of four phytoplankton biomarkers were measured; from Cau site		Barclay et al., 2010	OAE2; well constrained section (all during Cenomanian)	94.1			360.4	mean	252.28	594.66	16 and 84 percentiles; reported range corresponds to +/- one standard error of the regression function, and so likely underestimates true uncertainty (uncertainty in the fossil measurements are not taken into account, for example); uncertainties calculated here as +65%/-30% of the best-estimate, a conservative envelope taken from the fully propagated error analysis of Beerling et al. (2009)	right skewed (mode < mean)	304.1	480.2	stomatal index (mean of two species; fossil species not the same as the calibrated species)		Martinez-Boti et al., 2015
Cleveland et al., 2008	Late Norian	211.75	214	209.5	1678	mean	839	3356	16 and 84 percentiles; uncertainty determined originally by varying only S(z); uncertainty calculated here by adopted the generalized, right-skewed errors of +100/-50% taken from the conservative, fully-propagated estimates of Breecker et al. (2013, p. 3218)	right skewed (mode < mean)	2517	2017	3017	3000	2000	Montoya section (Aridisol)		Naafs et al., 2016	OAE 1a isotope stage C4; chronology of OAE1a from the astronomically-tuned record of Malinverno et al., 2010	119.94	120.06	119.821	1941.77	mean	1409.18	2829.48	uncertainties correspond to the likely ranges in b (150-200) and d13CDIC along with the 1s spread in the various d13C biomarkers; in the absence of further knowledge, uncertainties are intepreted here to represent +/- one standard error	right skewed (mode < mean)	1409.18	2829.48	alkenones were not measured; instead, a combination of four phytoplankton biomarkers were measured; from Cau site		Barclay et al., 2010	OAE2; well constrained section (all during Cenomanian)	94.09			446.45	mean	312.515	736.642	16 and 84 percentiles; reported range corresponds to +/- one standard error of the regression function, and so likely underestimates true uncertainty (uncertainty in the fossil measurements are not taken into account, for example); uncertainties calculated here as +65%/-30% of the best-estimate, a conservative envelope taken from the fully propagated error analysis of Beerling et al. (2009)	right skewed (mode < mean)	349.9	543.7	stomatal index (mean of two species; fossil species not the same as the calibrated species)		Martinez-Boti et al., 2015
Cleveland et al., 2008	Late Norian	211.75	214	209.5	1295.33	mean	647.667	2590.67	16 and 84 percentiles; uncertainty determined originally by varying only S(z); uncertainty calculated here by adopted the generalized, right-skewed errors of +100/-50% taken from the conservative, fully-propagated estimates of Breecker et al. (2013, p. 3218)	right skewed (mode < mean)	1943	1443	2443	3000	2000	Montoya section (Aridisol)		Naafs et al., 2016	OAE 1a isotope stage C4; chronology of OAE1a from the astronomically-tuned record of Malinverno et al., 2010	119.94	120.06	119.821	2187.06	mean	1426.48	3596.36	uncertainties correspond to the likely ranges in b (150-200) and d13CDIC along with the 1s spread in the various d13C biomarkers; in the absence of further knowledge, uncertainties are intepreted here to represent +/- one standard error	right skewed (mode < mean)	1426.48	3596.36	alkenones were not measured; instead, a combination of four phytoplankton biomarkers were measured; from Cau site		Barclay et al., 2010	OAE2; well constrained section (all during Cenomanian)	94.09			396.25	mean	277.375	653.812	16 and 84 percentiles; reported range corresponds to +/- one standard error of the regression function, and so likely underestimates true uncertainty (uncertainty in the fossil measurements are not taken into account, for example); uncertainties calculated here as +65%/-30% of the best-estimate, a conservative envelope taken from the fully propagated error analysis of Beerling et al. (2009)	right skewed (mode < mean)	351.2	500.7	stomatal index (mean of two species; fossil species not the same as the calibrated species)		Martinez-Boti et al., 2015
Cleveland et al., 2008	Late Norian	211.75	214	209.5	1516	mean	758	3032	16 and 84 percentiles; uncertainty determined originally by varying only S(z); uncertainty calculated here by adopted the generalized, right-skewed errors of +100/-50% taken from the conservative, fully-propagated estimates of Breecker et al. (2013, p. 3218)	right skewed (mode < mean)	2274	1774	2774	3000	2000	Montoya section (Aridisol)		Naafs et al., 2016	OAE 1a isotope stage C4; chronology of OAE1a from the astronomically-tuned record of Malinverno et al., 2010	119.94	120.06	119.821	1844.59	mean	1011.36	3440.21	uncertainties correspond to the likely ranges in b (150-200) and d13CDIC along with the 1s spread in the various d13C biomarkers; in the absence of further knowledge, uncertainties are intepreted here to represent +/- one standard error	right skewed (mode < mean)	1011.36	3440.21	alkenones were not measured; instead, a combination of four phytoplankton biomarkers were measured; from Cau site		Barclay et al., 2010	OAE2; well constrained section (all during Cenomanian)	94.09			448.45	mean	313.915	739.942	16 and 84 percentiles; reported range corresponds to +/- one standard error of the regression function, and so likely underestimates true uncertainty (uncertainty in the fossil measurements are not taken into account, for example); uncertainties calculated here as +65%/-30% of the best-estimate, a conservative envelope taken from the fully propagated error analysis of Beerling et al. (2009)	right skewed (mode < mean)	361.4	568.3	stomatal index (mean of two species; fossil species not the same as the calibrated species)		Martinez-Boti et al., 2015
Cleveland et al., 2008	Late Norian	210.7	211.9	209.5	559.5	mean	279.75	1119	16 and 84 percentiles; uncertainty determined originally by varying only S(z); uncertainty calculated here by adopted the generalized, right-skewed errors of +100/-50% taken from the conservative, fully-propagated estimates of Breecker et al. (2013, p. 3218)	right skewed (mode < mean)	1119	619	1619	4000	2000	Ghost Ranch section (Aridisol); Irmis et al (2011) provide a maximum age of 211.9 Ma for the base of the Ghost ranch; the Norian / Rhaetian boundary (209.5 Ma) is the upper age constraint		Naafs et al., 2016	OAE 1a isotope stage C5; chronology of OAE1a from the astronomically-tuned record of Malinverno et al., 2010	119.566	119.821	119.311	2058.44	mean	1358.05	3326.08	uncertainties correspond to the likely ranges in b (150-200) and d13CDIC along with the 1s spread in the various d13C biomarkers; in the absence of further knowledge, uncertainties are intepreted here to represent +/- one standard error	right skewed (mode < mean)	1358.05	3326.08	alkenones were not measured; instead, a combination of four phytoplankton biomarkers were measured; from Cau site		Barclay et al., 2010	OAE2; well constrained section (all during Cenomanian)	94.066			507.85	mean	355.495	837.952	16 and 84 percentiles; reported range corresponds to +/- one standard error of the regression function, and so likely underestimates true uncertainty (uncertainty in the fossil measurements are not taken into account, for example); uncertainties calculated here as +65%/-30% of the best-estimate, a conservative envelope taken from the fully propagated error analysis of Beerling et al. (2009)	right skewed (mode < mean)	326.6	906.1	stomatal index (mean of two species; fossil species not the same as the calibrated species)		Martinez-Boti et al., 2015
Cleveland et al., 2008	Late Norian	211.75	214	209.5	1367.33	mean	683.667	2734.67	16 and 84 percentiles; uncertainty determined originally by varying only S(z); uncertainty calculated here by adopted the generalized, right-skewed errors of +100/-50% taken from the conservative, fully-propagated estimates of Breecker et al. (2013, p. 3218)	right skewed (mode < mean)	2051	1551	2551	3000	2000	Montoya section (Aridisol)		Naafs et al., 2016	OAE 1a isotope stage C5; chronology of OAE1a from the astronomically-tuned record of Malinverno et al., 2010	119.566	119.821	119.311	2004.59	mean	1380.8	3098.81	uncertainties correspond to the likely ranges in b (150-200) and d13CDIC along with the 1s spread in the various d13C biomarkers; in the absence of further knowledge, uncertainties are intepreted here to represent +/- one standard error	right skewed (mode < mean)	1380.8	3098.81	alkenones were not measured; instead, a combination of four phytoplankton biomarkers were measured; from Cau site		Barclay et al., 2010	OAE2; well constrained section (all during Cenomanian)	94.046			485.3	mean	339.71	800.745	16 and 84 percentiles; reported range corresponds to +/- one standard error of the regression function, and so likely underestimates true uncertainty (uncertainty in the fossil measurements are not taken into account, for example); uncertainties calculated here as +65%/-30% of the best-estimate, a conservative envelope taken from the fully propagated error analysis of Beerling et al. (2009)	right skewed (mode < mean)	336.9	777.1	stomatal index (mean of two species; fossil species not the same as the calibrated species)		Martinez-Boti et al., 2015
Cleveland et al., 2008	Rhaetian	205.4	209.5	201.3	1776.67	mean	888.333	3553.33	16 and 84 percentiles; uncertainty determined originally by varying only S(z); uncertainty calculated here by adopted the generalized, right-skewed errors of +100/-50% taken from the conservative, fully-propagated estimates of Breecker et al. (2013, p. 3218)	right skewed (mode < mean)	2665	2165	3165	3000	2000	Montoya section (Aridisol)		Naafs et al., 2016	OAE 1a isotope stage C5; chronology of OAE1a from the astronomically-tuned record of Malinverno et al., 2010	119.566	119.821	119.311	2005.35	mean	1321.26	3230.82	uncertainties correspond to the likely ranges in b (150-200) and d13CDIC along with the 1s spread in the various d13C biomarkers; in the absence of further knowledge, uncertainties are intepreted here to represent +/- one standard error	right skewed (mode < mean)	1321.26	3230.82	alkenones were not measured; instead, a combination of four phytoplankton biomarkers were measured; from Cau site		Barclay et al., 2010	OAE2; well constrained section (all during Cenomanian)	94.033			424.9	mean	297.43	701.085	16 and 84 percentiles; reported range corresponds to +/- one standard error of the regression function, and so likely underestimates true uncertainty (uncertainty in the fossil measurements are not taken into account, for example); uncertainties calculated here as +65%/-30% of the best-estimate, a conservative envelope taken from the fully propagated error analysis of Beerling et al. (2009)	right skewed (mode < mean)	355.3	549.8	stomatal index (mean of two species; fossil species not the same as the calibrated species)		Martinez-Boti et al., 2015
Cleveland et al., 2008	Rhaetian	205.4	209.5	201.3	1702	mean	851	3404	16 and 84 percentiles; uncertainty determined originally by varying only S(z); uncertainty calculated here by adopted the generalized, right-skewed errors of +100/-50% taken from the conservative, fully-propagated estimates of Breecker et al. (2013, p. 3218)	right skewed (mode < mean)	2553	2053	3053	3000	2000	Montoya section (Aridisol)		Naafs et al., 2016	OAE 1a isotope stage C5; chronology of OAE1a from the astronomically-tuned record of Malinverno et al., 2010	119.566	119.821	119.311	1746.15	mean	1233.37	2599.93	uncertainties correspond to the likely ranges in b (150-200) and d13CDIC along with the 1s spread in the various d13C biomarkers; in the absence of further knowledge, uncertainties are intepreted here to represent +/- one standard error	right skewed (mode < mean)	1233.37	2599.93	alkenones were not measured; instead, a combination of four phytoplankton biomarkers were measured; from Cau site		Barclay et al., 2010	OAE2; well constrained section (all during Cenomanian)	94.012			465.85	mean	326.095	768.653	16 and 84 percentiles; reported range corresponds to +/- one standard error of the regression function, and so likely underestimates true uncertainty (uncertainty in the fossil measurements are not taken into account, for example); uncertainties calculated here as +65%/-30% of the best-estimate, a conservative envelope taken from the fully propagated error analysis of Beerling et al. (2009)	right skewed (mode < mean)	355.3	689.1	stomatal index (mean of two species; fossil species not the same as the calibrated species)		Martinez-Boti et al., 2015
Cleveland et al., 2008	Rhaetian	205.4	209.5	201.3	1084.67	mean	542.333	2169.33	16 and 84 percentiles; uncertainty determined originally by varying only S(z); uncertainty calculated here by adopted the generalized, right-skewed errors of +100/-50% taken from the conservative, fully-propagated estimates of Breecker et al. (2013, p. 3218)	right skewed (mode < mean)	1627	1127	2127	3000	2000	Montoya section (Aridisol)		Naafs et al., 2016	OAE 1a isotope stage C5; chronology of OAE1a from the astronomically-tuned record of Malinverno et al., 2010	119.566	119.821	119.311	1634.02	mean	1008.83	2731.09	uncertainties correspond to the likely ranges in b (150-200) and d13CDIC along with the 1s spread in the various d13C biomarkers; in the absence of further knowledge, uncertainties are intepreted here to represent +/- one standard error	right skewed (mode < mean)	1008.83	2731.09	alkenones were not measured; instead, a combination of four phytoplankton biomarkers were measured; from Cau site		Barclay et al., 2010	OAE2; well constrained section (all during Cenomanian)	93.955			369.65	mean	258.755	609.922	16 and 84 percentiles; reported range corresponds to +/- one standard error of the regression function, and so likely underestimates true uncertainty (uncertainty in the fossil measurements are not taken into account, for example); uncertainties calculated here as +65%/-30% of the best-estimate, a conservative envelope taken from the fully propagated error analysis of Beerling et al. (2009)	right skewed (mode < mean)	316.4	478.2	stomatal index (mean of two species; fossil species not the same as the calibrated species)		Martinez-Boti et al., 2015
Cleveland et al., 2008	Rhaetian	205.4	209.5	201.3	1191.33	mean	595.667	2382.67	16 and 84 percentiles; uncertainty determined originally by varying only S(z); uncertainty calculated here by adopted the generalized, right-skewed errors of +100/-50% taken from the conservative, fully-propagated estimates of Breecker et al. (2013, p. 3218)	right skewed (mode < mean)	1787	1287	2287	3000	2000	Montoya section (Aridisol)		Naafs et al., 2016	OAE 1a isotope stage C6; chronology of OAE1a from the astronomically-tuned record of Malinverno et al., 2010	119.136	119.311	118.962	1379.3	mean	1041.01	1900.3	uncertainties correspond to the likely ranges in b (150-200) and d13CDIC along with the 1s spread in the various d13C biomarkers; in the absence of further knowledge, uncertainties are intepreted here to represent +/- one standard error	right skewed (mode < mean)	1041.01	1900.3	alkenones were not measured; instead, a combination of four phytoplankton biomarkers were measured; from Cau site		Barclay et al., 2010	OAE2; well constrained section (all during Cenomanian)	93.936			431.05	mean	301.735	711.232	16 and 84 percentiles; reported range corresponds to +/- one standard error of the regression function, and so likely underestimates true uncertainty (uncertainty in the fossil measurements are not taken into account, for example); uncertainties calculated here as +65%/-30% of the best-estimate, a conservative envelope taken from the fully propagated error analysis of Beerling et al. (2009)	right skewed (mode < mean)	353.2	533.4	stomatal index (mean of two species; fossil species not the same as the calibrated species)		Martinez-Boti et al., 2015
Cleveland et al., 2008	Rhaetian	205.4	209.5	201.3	862.667	mean	431.333	1725.33	16 and 84 percentiles; uncertainty determined originally by varying only S(z); uncertainty calculated here by adopted the generalized, right-skewed errors of +100/-50% taken from the conservative, fully-propagated estimates of Breecker et al. (2013, p. 3218)	right skewed (mode < mean)	1294	794	1794	3000	2000	Montoya section (Aridisol)		Naafs et al., 2016	OAE 1a isotope stage C7; chronology of OAE1a from the astronomically-tuned record of Malinverno et al., 2010	118.86	118.96	118.76	1903.99	mean	1184.07	3210.58	uncertainties correspond to the likely ranges in b (150-200) and d13CDIC along with the 1s spread in the various d13C biomarkers; in the absence of further knowledge, uncertainties are intepreted here to represent +/- one standard error	right skewed (mode < mean)	1184.07	3210.58	alkenones were not measured; instead, a combination of four phytoplankton biomarkers were measured; from Cau site		Barclay et al., 2010	OAE2; well constrained section (all during Cenomanian)	93.868			436.2	mean	305.34	719.73	16 and 84 percentiles; reported range corresponds to +/- one standard error of the regression function, and so likely underestimates true uncertainty (uncertainty in the fossil measurements are not taken into account, for example); uncertainties calculated here as +65%/-30% of the best-estimate, a conservative envelope taken from the fully propagated error analysis of Beerling et al. (2009)	right skewed (mode < mean)	357.3	545.7	stomatal index (mean of two species; fossil species not the same as the calibrated species)		Martinez-Boti et al., 2015
Cleveland et al., 2008	Rhaetian	205.4	209.5	201.3	661	mean	330.5	1322	16 and 84 percentiles; uncertainty determined originally by varying only S(z); uncertainty calculated here by adopted the generalized, right-skewed errors of +100/-50% taken from the conservative, fully-propagated estimates of Breecker et al. (2013, p. 3218)	right skewed (mode < mean)	1322	822	1822	4000	2000	Ghost Ranch section (Aridisol)		Naafs et al., 2016	OAE 1a isotope stage C7; chronology of OAE1a from the astronomically-tuned record of Malinverno et al., 2010	118.86	118.96	118.76	761.995	mean	588.353	1014.18	uncertainties correspond to the likely ranges in b (150-200) and d13CDIC along with the 1s spread in the various d13C biomarkers; in the absence of further knowledge, uncertainties are intepreted here to represent +/- one standard error	right skewed (mode < mean)	588.353	1014.18	alkenones were not measured; instead, a combination of four phytoplankton biomarkers were measured; from Cau site		Smith et al., 2010	radiometric dating (Moss et al., 2005)	50.61	50.77	50.45	600	mean	600		only a minimum value is reported; upper bound is unbounded	right skewed (mode < mean)	600	[unbounded]	stomatal index		Martinez-Boti et al., 2015
Cleveland et al., 2008	Rhaetian	205.4	209.5	201.3	1030	mean	515	2060	16 and 84 percentiles; uncertainty determined originally by varying only S(z); uncertainty calculated here by adopted the generalized, right-skewed errors of +100/-50% taken from the conservative, fully-propagated estimates of Breecker et al. (2013, p. 3218)	right skewed (mode < mean)	1545	1045	2045	3000	2000	Montoya section (Aridisol)		Naafs et al., 2016	OAE 1a isotope stage C3; chronology of OAE1a from the astronomically-tuned record of Bottini et al., 2015	120.135	120.21	120.06	1117.47	mean	778.667	1593.9	uncertainties correspond to the likely ranges in b (150-200) and d13CDIC along with the 1s spread in the various d13C biomarkers; in the absence of further knowledge, uncertainties are intepreted here to represent +/- one standard error	right skewed (mode < mean)	778.667	1593.9	alkenones were not measured; instead, a combination of four phytoplankton biomarkers were measured; from Djebel site		Smith et al., 2010	radiometric dating (Moss et al., 2005)	50.6	50.76	50.44	600	mean	600		only a minimum value is reported; upper bound is unbounded	right skewed (mode < mean)	600	[unbounded]	stomatal index		Martinez-Boti et al., 2015
Cleveland et al., 2008	Rhaetian	205.4	209.5	201.3	513	mean	256.5	1026	16 and 84 percentiles; uncertainty determined originally by varying only S(z); uncertainty calculated here by adopted the generalized, right-skewed errors of +100/-50% taken from the conservative, fully-propagated estimates of Breecker et al. (2013, p. 3218)	right skewed (mode < mean)	1026	526	1526	4000	2000	Ghost Ranch section		Naafs et al., 2016	OAE 1a isotope stage C3; chronology of OAE1a from the astronomically-tuned record of Bottini et al., 2015	120.135	120.21	120.06	1098.8	mean	822.136	1519.6	uncertainties correspond to the likely ranges in b (150-200) and d13CDIC along with the 1s spread in the various d13C biomarkers; in the absence of further knowledge, uncertainties are intepreted here to represent +/- one standard error	right skewed (mode < mean)	822.136	1519.6	alkenones were not measured; instead, a combination of four phytoplankton biomarkers were measured; from Djebel site		Smith et al., 2010	radiometric dating (Moss et al., 2005)	50.6	50.76	50.44	600	mean	600		only a minimum value is reported; upper bound is unbounded	right skewed (mode < mean)	600	[unbounded]	stomatal index		Martinez-Boti et al., 2015
Cleveland et al., 2008	Rhaetian	205.4	209.5	201.3	622.5	mean	311.25	1245	16 and 84 percentiles; uncertainty determined originally by varying only S(z); uncertainty calculated here by adopted the generalized, right-skewed errors of +100/-50% taken from the conservative, fully-propagated estimates of Breecker et al. (2013, p. 3218)	right skewed (mode < mean)	1245	745	1745	4000	2000	Ghost Ranch section (Aridisol)		Naafs et al., 2016	OAE 1a isotope stage C4; chronology of OAE1a from the astronomically-tuned record of Malinverno et al., 2010	119.94	120.06	119.821	1321.97	mean	856.433	2104.3	uncertainties correspond to the likely ranges in b (150-200) and d13CDIC along with the 1s spread in the various d13C biomarkers; in the absence of further knowledge, uncertainties are intepreted here to represent +/- one standard error	right skewed (mode < mean)	856.433	2104.3	alkenones were not measured; instead, a combination of four phytoplankton biomarkers were measured; from Djebel site		Bonis et al., 2010	middle to late Rhaetian	203.65	206	201.3	2200	mean	1650	2750	not clear because the method is semi-quantitative and because the uncertainty range is calculated by ranging the conversion of stomatal ratio to RCO2 from 1:1 to 1:2 (see note #8 in companion worksheet); in the absence of further knowledge, the reported CO2 range is taken as equivalent to +/- one standard error	not clear, but likely to be right skewed (mode < mean)	1650	2750	stomatal ratio		Martinez-Boti et al., 2015
Cleveland et al., 2008	Rhaetian	205.4	209.5	201.3	1556.67	mean	778.333	3113.33	16 and 84 percentiles; uncertainty determined originally by varying only S(z); uncertainty calculated here by adopted the generalized, right-skewed errors of +100/-50% taken from the conservative, fully-propagated estimates of Breecker et al. (2013, p. 3218)	right skewed (mode < mean)	2335	1835	2835	3000	2000	Montoya section (Aridisol)		Naafs et al., 2016	OAE 1a isotope stage C4; chronology of OAE1a from the astronomically-tuned record of Malinverno et al., 2010	119.94	120.06	119.821	1894.48	mean	1154.49	3278.3	uncertainties correspond to the likely ranges in b (150-200) and d13CDIC along with the 1s spread in the various d13C biomarkers; in the absence of further knowledge, uncertainties are intepreted here to represent +/- one standard error	right skewed (mode < mean)	1154.49	3278.3	alkenones were not measured; instead, a combination of four phytoplankton biomarkers were measured; from Djebel site		Doria et al., 2011	radiometric dating	38.4	40.9	35.9	634	median	353		16 and 84 percentiles, with upper bound being unbounded; uncertainty determined by Monte Carlo approach of Beerling et al. (2009)	right skewed (mode < mean)	353	[unbounded]	stomatal index; original ten estimates are combined here into one estimate (mean stomatal index and standard deviation is used).		Martinez-Boti et al., 2015
Cleveland et al., 2008	Rhaetian	205.4	209.5	201.3	1202	mean	601	2404	16 and 84 percentiles; uncertainty determined originally by varying only S(z); uncertainty calculated here by adopted the generalized, right-skewed errors of +100/-50% taken from the conservative, fully-propagated estimates of Breecker et al. (2013, p. 3218)	right skewed (mode < mean)	2404	1904	2904	4000	2000	Ghost Ranch section (Aridisol)		Naafs et al., 2016	OAE 1a isotope stage C6; chronology of OAE1a from the astronomically-tuned record of Malinverno et al., 2010	119.136	119.311	118.962	1226.62	mean	899.708	1735.06	uncertainties correspond to the likely ranges in b (150-200) and d13CDIC along with the 1s spread in the various d13C biomarkers; in the absence of further knowledge, uncertainties are intepreted here to represent +/- one standard error	right skewed (mode < mean)	899.708	1735.06	alkenones were not measured; instead, a combination of four phytoplankton biomarkers were measured; from Djebel site		Steinthorsdottir et al., 2011	just after the T-J extinction	201.05	201.3	200.8	1320	mean	880	1760	not clear because the method is semi-quantitative and because the uncertainty range is calculated by ranging the conversion of stomatal ratio to RCO2 from 1:1 to 1:2 (see note #8 in companion worksheet); in the absence of further knowledge, the reported CO2 range is taken as equivalent to +/- one standard error	not clear, but likely to be right skewed (mode < mean)	880	1760	stomatal ratio; Bed 8		Martinez-Boti et al., 2015
Cleveland et al., 2008	Rhaetian	205.4	209.5	201.3	1966.67	mean	983.333	3933.33	16 and 84 percentiles; uncertainty determined originally by varying only S(z); uncertainty calculated here by adopted the generalized, right-skewed errors of +100/-50% taken from the conservative, fully-propagated estimates of Breecker et al. (2013, p. 3218)	right skewed (mode < mean)	2950	2450	3450	3000	2000	Montoya section (Aridisol)																	Steinthorsdottir et al., 2011	just after the T-J extinction	201.05	201.3	200.8	1140	mean	760	1520	not clear because the method is semi-quantitative and because the uncertainty range is calculated by ranging the conversion of stomatal ratio to RCO2 from 1:1 to 1:2 (see note #8 in companion worksheet); in the absence of further knowledge, the reported CO2 range is taken as equivalent to +/- one standard error	not clear, but likely to be right skewed (mode < mean)	760	1520	stomatal ratio; Bed 7		Martinez-Boti et al., 2015
Cleveland et al., 2008	Rhaetian	205.4	209.5	201.3	1782.67	mean	891.333	3565.33	16 and 84 percentiles; uncertainty determined originally by varying only S(z); uncertainty calculated here by adopted the generalized, right-skewed errors of +100/-50% taken from the conservative, fully-propagated estimates of Breecker et al. (2013, p. 3218)	right skewed (mode < mean)	2674	2174	3174	3000	2000	Montoya section (Aridisol)																	Steinthorsdottir et al., 2011	just after the T-J extinction	201.05	201.3	200.8	2791.5	mean	1861	3722	not clear because the method is semi-quantitative and because the uncertainty range is calculated by ranging the conversion of stomatal ratio to RCO2 from 1:1 to 1:2 (see note #8 in companion worksheet); in the absence of further knowledge, the reported CO2 range is taken as equivalent to +/- one standard error	not clear, but likely to be right skewed (mode < mean)	1861	3722	stomatal ratio; Bed 6		Martinez-Boti et al., 2015
Cleveland et al., 2008	Rhaetian	205.4	209.5	201.3	879.5	mean	439.75	1759	16 and 84 percentiles; uncertainty determined originally by varying only S(z); uncertainty calculated here by adopted the generalized, right-skewed errors of +100/-50% taken from the conservative, fully-propagated estimates of Breecker et al. (2013, p. 3218)	right skewed (mode < mean)	1759	1259	2259	4000	2000	Ghost Ranch section (Aridisol)																	Steinthorsdottir et al., 2011	during the T-J extinction	201.3	201.8	200.8	2151.75	mean	1434.5	2869	not clear because the method is semi-quantitative and because the uncertainty range is calculated by ranging the conversion of stomatal ratio to RCO2 from 1:1 to 1:2 (see note #8 in companion worksheet); in the absence of further knowledge, the reported CO2 range is taken as equivalent to +/- one standard error	not clear, but likely to be right skewed (mode < mean)	1434.5	2869	stomatal ratio; Bed 5		Martinez-Boti et al., 2015
Cleveland et al., 2008	Rhaetian	205.4	209.5	201.3	843	mean	421.5	1686	16 and 84 percentiles; uncertainty determined originally by varying only S(z); uncertainty calculated here by adopted the generalized, right-skewed errors of +100/-50% taken from the conservative, fully-propagated estimates of Breecker et al. (2013, p. 3218)	right skewed (mode < mean)	1686	1186	2186	4000	2000	Ghost Ranch section (Aridisol)																	Steinthorsdottir et al., 2011	just before the T-J extinction	201.55	201.8	201.3	1445.25	mean	963.5	1927	not clear because the method is semi-quantitative and because the uncertainty range is calculated by ranging the conversion of stomatal ratio to RCO2 from 1:1 to 1:2 (see note #8 in companion worksheet); in the absence of further knowledge, the reported CO2 range is taken as equivalent to +/- one standard error	not clear, but likely to be right skewed (mode < mean)	963.5	1927	stomatal ratio; Bed 4		Martinez-Boti et al., 2015
Cleveland et al., 2008	Rhaetian	205.4	209.5	201.3	1618.5	mean	809.25	3237	16 and 84 percentiles; uncertainty determined originally by varying only S(z); uncertainty calculated here by adopted the generalized, right-skewed errors of +100/-50% taken from the conservative, fully-propagated estimates of Breecker et al. (2013, p. 3218)	right skewed (mode < mean)	3237	2737	3737	4000	2000	Ghost Ranch section (Aridisol)																	Steinthorsdottir et al., 2011	just before the T-J extinction	201.55	201.8	201.3	1092	mean	728	1456	not clear because the method is semi-quantitative and because the uncertainty range is calculated by ranging the conversion of stomatal ratio to RCO2 from 1:1 to 1:2 (see note #8 in companion worksheet); in the absence of further knowledge, the reported CO2 range is taken as equivalent to +/- one standard error	not clear, but likely to be right skewed (mode < mean)	728	1456	stomatal ratio; Bed 3		Martinez-Boti et al., 2015
Cleveland et al., 2008	Rhaetian	205.4	209.5	201.3	1213.5	mean	606.75	2427	16 and 84 percentiles; uncertainty determined originally by varying only S(z); uncertainty calculated here by adopted the generalized, right-skewed errors of +100/-50% taken from the conservative, fully-propagated estimates of Breecker et al. (2013, p. 3218)	right skewed (mode < mean)	2427	1927	2927	4000	2000	Ghost Ranch section (Aridisol)																	Steinthorsdottir et al., 2011	just before the T-J extinction	201.55	201.8	201.3	1194.75	mean	796.5	1593	not clear because the method is semi-quantitative and because the uncertainty range is calculated by ranging the conversion of stomatal ratio to RCO2 from 1:1 to 1:2 (see note #8 in companion worksheet); in the absence of further knowledge, the reported CO2 range is taken as equivalent to +/- one standard error	not clear, but likely to be right skewed (mode < mean)	796.5	1593	stomatal ratio; Bed 2		Martinez-Boti et al., 2015
Cleveland et al., 2008	Rhaetian	205.4	209.5	201.3	613.5	mean	306.75	1227	16 and 84 percentiles; uncertainty determined originally by varying only S(z); uncertainty calculated here by adopted the generalized, right-skewed errors of +100/-50% taken from the conservative, fully-propagated estimates of Breecker et al. (2013, p. 3218)	right skewed (mode < mean)	1227	727	1727	4000	2000	Ghost Ranch section (Aridisol)																	Steinthorsdottir et al., 2011	just before the T-J extinction	201.55	201.8	201.3	1236	mean	824	1648	not clear because the method is semi-quantitative and because the uncertainty range is calculated by ranging the conversion of stomatal ratio to RCO2 from 1:1 to 1:2 (see note #8 in companion worksheet); in the absence of further knowledge, the reported CO2 range is taken as equivalent to +/- one standard error	not clear, but likely to be right skewed (mode < mean)	824	1648	stomatal ratio; Bed 1.5		Martinez-Boti et al., 2015
Cleveland et al., 2008	Rhaetian	205.4	209.5	201.3	1267	mean	633.5	2534	16 and 84 percentiles; uncertainty determined originally by varying only S(z); uncertainty calculated here by adopted the generalized, right-skewed errors of +100/-50% taken from the conservative, fully-propagated estimates of Breecker et al. (2013, p. 3218)	right skewed (mode < mean)	2534	2034	3034	4000	2000	Ghost Ranch section (Aridisol)																	Steinthorsdottir et al., 2011	just before the T-J extinction	201.55	201.8	201.3	1113	mean	742	1484	not clear because the method is semi-quantitative and because the uncertainty range is calculated by ranging the conversion of stomatal ratio to RCO2 from 1:1 to 1:2 (see note #8 in companion worksheet); in the absence of further knowledge, the reported CO2 range is taken as equivalent to +/- one standard error	not clear, but likely to be right skewed (mode < mean)	742	1484	stomatal ratio; Bed 1		Martinez-Boti et al., 2015
Cleveland et al., 2008	Rhaetian	205.4	209.5	201.3	773	mean	386.5	1546	16 and 84 percentiles; uncertainty determined originally by varying only S(z); uncertainty calculated here by adopted the generalized, right-skewed errors of +100/-50% taken from the conservative, fully-propagated estimates of Breecker et al. (2013, p. 3218)	right skewed (mode < mean)	1546	1046	2046	4000	2000	Ghost Ranch section (Aridisol)																	Steinthorsdottir et al., 2011	just after the T-J extinction	201.05	201.3	200.8	1468.5	mean	979	1958	not clear because the method is semi-quantitative and because the uncertainty range is calculated by ranging the conversion of stomatal ratio to RCO2 from 1:1 to 1:2 (see note #8 in companion worksheet); in the absence of further knowledge, the reported CO2 range is taken as equivalent to +/- one standard error	not clear, but likely to be right skewed (mode < mean)	979	1958	stomatal ratio; A10		Martinez-Boti et al., 2015
Cleveland et al., 2008	Rhaetian	205.4	209.5	201.3	341	mean	170.5	682	16 and 84 percentiles; uncertainty determined originally by varying only S(z); uncertainty calculated here by adopted the generalized, right-skewed errors of +100/-50% taken from the conservative, fully-propagated estimates of Breecker et al. (2013, p. 3218)	right skewed (mode < mean)	682	182	1182	4000	2000	Ghost Ranch section (Aridisol)																	Steinthorsdottir et al., 2011	during the T-J extinction	201.3	201.8	200.8	1603.88	mean	1069.25	2138.5	not clear because the method is semi-quantitative and because the uncertainty range is calculated by ranging the conversion of stomatal ratio to RCO2 from 1:1 to 1:2 (see note #8 in companion worksheet); in the absence of further knowledge, the reported CO2 range is taken as equivalent to +/- one standard error	not clear, but likely to be right skewed (mode < mean)	1069.25	2138.5	stomatal ratio; G5		Stap et al., 2016
Cleveland et al., 2008	Rhaetian	205.4	209.5	201.3	961	mean	480.5	1922	16 and 84 percentiles; uncertainty determined originally by varying only S(z); uncertainty calculated here by adopted the generalized, right-skewed errors of +100/-50% taken from the conservative, fully-propagated estimates of Breecker et al. (2013, p. 3218)	right skewed (mode < mean)	1922	1422	2422	4000	2000	Ghost Ranch section (Aridisol)																	Steinthorsdottir et al., 2011	just before the T-J extinction	201.55	201.8	201.3	1761	mean	1174	2348	not clear because the method is semi-quantitative and because the uncertainty range is calculated by ranging the conversion of stomatal ratio to RCO2 from 1:1 to 1:2 (see note #8 in companion worksheet); in the absence of further knowledge, the reported CO2 range is taken as equivalent to +/- one standard error	not clear, but likely to be right skewed (mode < mean)	1174	2348	stomatal ratio; G3		Stap et al., 2016
Cleveland et al., 2008	Rhaetian	205.4	209.5	201.3	1171	mean	585.5	2342	16 and 84 percentiles; uncertainty determined originally by varying only S(z); uncertainty calculated here by adopted the generalized, right-skewed errors of +100/-50% taken from the conservative, fully-propagated estimates of Breecker et al. (2013, p. 3218)	right skewed (mode < mean)	2342	1842	2842	4000	2000	Ghost Ranch section (Aridisol)																	Steinthorsdottir et al., 2011	just before the T-J extinction	201.55	201.8	201.3	1599.75	mean	1066.5	2133	not clear because the method is semi-quantitative and because the uncertainty range is calculated by ranging the conversion of stomatal ratio to RCO2 from 1:1 to 1:2 (see note #8 in companion worksheet); in the absence of further knowledge, the reported CO2 range is taken as equivalent to +/- one standard error	not clear, but likely to be right skewed (mode < mean)	1066.5	2133	stomatal ratio; WL5		Stap et al., 2016
Retallack, 2009b (updated by Breecker & Retallack, 2014)	magnetostratigraphy (and some biostratigraphy)	12.8			273.335	mean	192.534	354.136	+/- 1 standard error; uncertainty determined by Gaussian error propagation by quadrature	right skewed (mode < mean)	433	305	561	2967	1872.95	Aridisol; S(z) calculated with depth-to-Bk-horizon transfer equation of Retallack (2009b), updated here with the transfer function of Breecker and Retallack (2014)																	Steinthorsdottir et al., 2011	just before the T-J extinction	201.55	201.8	201.3	1459.12	mean	972.75	1945.5	not clear because the method is semi-quantitative and because the uncertainty range is calculated by ranging the conversion of stomatal ratio to RCO2 from 1:1 to 1:2 (see note #8 in companion worksheet); in the absence of further knowledge, the reported CO2 range is taken as equivalent to +/- one standard error	not clear, but likely to be right skewed (mode < mean)	972.75	1945.5	stomatal ratio; WL2		Stap et al., 2016
Retallack, 2009b (updated by Breecker & Retallack, 2014)	magnetostratigraphy (and some biostratigraphy)	13.14			369.901	mean	186.732	553.07	+/- 1 standard error; uncertainty determined by Gaussian error propagation by quadrature	right skewed (mode < mean)	519	262	776	1728	1231.58	Aridisol; S(z) calculated with depth-to-Bk-horizon transfer equation of Retallack (2009b), updated here with the transfer function of Breecker and Retallack (2014)																	Steinthorsdottir et al., 2011	just before the T-J extinction	201.55	201.8	201.3	880.5	mean	587	1174	not clear because the method is semi-quantitative and because the uncertainty range is calculated by ranging the conversion of stomatal ratio to RCO2 from 1:1 to 1:2 (see note #8 in companion worksheet); in the absence of further knowledge, the reported CO2 range is taken as equivalent to +/- one standard error	not clear, but likely to be right skewed (mode < mean)	587	1174	stomatal ratio; WC1		Stap et al., 2016
Retallack, 2009b (updated by Breecker & Retallack, 2014)	magnetostratigraphy (and some biostratigraphy)	13.76			189.8	mean	142.656	236.944	+/- 1 standard error; uncertainty determined by Gaussian error propagation by quadrature	right skewed (mode < mean)	310	233	387	3564	2182.09	Aridisol; S(z) calculated with depth-to-Bk-horizon transfer equation of Retallack (2009b), updated here with the transfer function of Breecker and Retallack (2014)																	Steinthorsdottir et al., 2011	just before the T-J extinction	201.55	201.8	201.3	1206	mean	804	1608	not clear because the method is semi-quantitative and because the uncertainty range is calculated by ranging the conversion of stomatal ratio to RCO2 from 1:1 to 1:2 (see note #8 in companion worksheet); in the absence of further knowledge, the reported CO2 range is taken as equivalent to +/- one standard error	not clear, but likely to be right skewed (mode < mean)	804	1608	stomatal ratio; WW2		Stap et al., 2016
Retallack, 2009b (updated by Breecker & Retallack, 2014)	magnetostratigraphy (and some biostratigraphy)	14.4			132.02	mean	86.4961	177.545	+/- 1 standard error; uncertainty determined by Gaussian error propagation by quadrature	right skewed (mode < mean)	203	133	273	2541	1652.53	Aridisol; S(z) calculated with depth-to-Bk-horizon transfer equation of Retallack (2009b), updated here with the transfer function of Breecker and Retallack (2014)																	Steinthorsdottir et al., 2011	just before the T-J extinction	201.55	201.8	201.3	1122.39	mean	748.262	1496.52	not clear because the method is semi-quantitative and because the uncertainty range is calculated by ranging the conversion of stomatal ratio to RCO2 from 1:1 to 1:2 (see note #8 in companion worksheet); in the absence of further knowledge, the reported CO2 range is taken as equivalent to +/- one standard error	not clear, but likely to be right skewed (mode < mean)	748.262	1496.52	stomatal ratio; CW1		Stap et al., 2016
Retallack, 2009b (updated by Breecker & Retallack, 2014)	magnetostratigraphy (and some biostratigraphy)	14.66			73.8293	mean	50.2803	97.3783	+/- 1 standard error; uncertainty determined by Gaussian error propagation by quadrature	right skewed (mode < mean)	116	79	153	2837	1805.64	Aridisol; S(z) calculated with depth-to-Bk-horizon transfer equation of Retallack (2009b), updated here with the transfer function of Breecker and Retallack (2014)																	Stults et al., 2011	Pliocene	3.095	3.6	2.59	357	median	333	376	16 and 84 percentiles; median and uncertainties recalculated here using the Monte Carlo approach of Beerling et al. (2009)	right skewed (mode < mean); reported distribution is gaussian	333	376	stomatal index		Stap et al., 2016
Retallack, 2009b (updated by Breecker & Retallack, 2014)	magnetostratigraphy (and some biostratigraphy)	15.11			181.879	mean	130.628	233.131	+/- 1 standard error; uncertainty determined by Gaussian error propagation by quadrature	right skewed (mode < mean)	291	209	373	3138	1961.3	Aridisol; S(z) calculated with depth-to-Bk-horizon transfer equation of Retallack (2009b), updated here with the transfer function of Breecker and Retallack (2014)																	Stults et al., 2011	Late Miocene	8.48	11.63	5.33	360	mean	252	594	16 and 84 percentiles; reported range corresponds to +/- one standard error of the regression function, and so likely underestimates true uncertainty (uncertainty in the fossil measurements are not taken into account, for example); uncertainties calculated here as +65%/-30% of the best-estimate, a conservative envelope taken from the fully propagated error analysis of Beerling et al. (2009)	right skewed (mode < mean); reported distribution is gaussian	343	383	stomatal index		Stap et al., 2016
Retallack, 2009b (updated by Breecker & Retallack, 2014)	magnetostratigraphy (and some biostratigraphy)	15.61			472.999	mean	425.255	520.743	+/- 1 standard error; uncertainty determined by Gaussian error propagation by quadrature	right skewed (mode < mean)	852	766	938	8981	4985.92	Aridisol; S(z) calculated with depth-to-Bk-horizon transfer equation of Retallack (2009b), updated here with the transfer function of Breecker and Retallack (2014)																	Grein et al., 2011	radiometric dating (Mertz & Renne, 2005)	47.4	48	46.8	943	mean	853	1033	not clear: the reported range is based on the overlap in the estimated CO2 ranges from multiple species; in the absence of further knowledge, the reported CO2 range is taken as equivalent to +/- one standard error	not clear	853	1033	gas exchange		Stap et al., 2016
Retallack, 2009b (updated by Breecker & Retallack, 2014)	magnetostratigraphy (and some biostratigraphy)	15.98			333.281	mean	281.475	385.086	+/- 1 standard error; uncertainty determined by Gaussian error propagation by quadrature	right skewed (mode < mean)	579	489	669	5813	3346.05	Aridisol; S(z) calculated with depth-to-Bk-horizon transfer equation of Retallack (2009b), updated here with the transfer function of Breecker and Retallack (2014)																	Wan et al., 2011	Santonian	84.95	86.3	83.6	660.172	mean	542.254	1895.58	not clear because the method is semi-quantitative and because the uncertainty range is calculated by ranging the conversion of stomatal ratio to RCO2 from 1:1 to 1:2 (see note #8 in companion worksheet); in the absence of further knowledge, the reported CO2 range is taken as equivalent to +/- one standard error	not clear, but likely to be right skewed (mode < mean)	542.254	1895.58	stomatal ratio		Stap et al., 2016
Retallack, 2009b (updated by Breecker & Retallack, 2014)	magnetostratigraphy (and some biostratigraphy)	16.13			288.7	mean	231.197	346.202	+/- 1 standard error; uncertainty determined by Gaussian error propagation by quadrature	right skewed (mode < mean)	487	390	584	4487	2659.95	Aridisol; S(z) calculated with depth-to-Bk-horizon transfer equation of Retallack (2009b), updated here with the transfer function of Breecker and Retallack (2014)																	Wan et al., 2011	Santonian	84.95	86.3	83.6	531.203	mean	473.483	732.79	not clear because the method is semi-quantitative and because the uncertainty range is calculated by ranging the conversion of stomatal ratio to RCO2 from 1:1 to 1:2 (see note #8 in companion worksheet); in the absence of further knowledge, the reported CO2 range is taken as equivalent to +/- one standard error	not clear, but likely to be right skewed (mode < mean)	473.483	732.79	stomatal ratio		Stap et al., 2016
Leier et al., 2009	earliest Late Cretaceous	95.25	100.5	90	1307.2	mean	653.6	2614.4	16 and 84 percentiles; uncertainty determined originally by varying only S(z); uncertainty calculated here by adopted the generalized, right-skewed errors of +100/-50% taken from the conservative, fully-propagated estimates of Breecker et al. (2013, p. 3218)	right skewed (mode < mean)	3268	1888	4648	5000	2000																		Wan et al., 2011	Santonian	84.95	86.3	83.6	565.216	mean	512.447	795.078	not clear because the method is semi-quantitative and because the uncertainty range is calculated by ranging the conversion of stomatal ratio to RCO2 from 1:1 to 1:2 (see note #8 in companion worksheet); in the absence of further knowledge, the reported CO2 range is taken as equivalent to +/- one standard error	not clear, but likely to be right skewed (mode < mean)	512.447	795.078	stomatal ratio		Stap et al., 2016
Leier et al., 2009	latest early Cretaceous (Aptian to Albian?)	113.4	126.3	100.5	591.2	mean	295.6	1182.4	16 and 84 percentiles; uncertainty determined originally by varying only S(z); uncertainty calculated here by adopted the generalized, right-skewed errors of +100/-50% taken from the conservative, fully-propagated estimates of Breecker et al. (2013, p. 3218)	right skewed (mode < mean)	1478	418	2538	5000	2000																		Roth-Nebelsick et al., 2012	late Eocene	35.85	37.8	33.9	449.5	mean	259	640	not clear: the reported range is based on inputting minimum and maximum values of the input parameters; in the absence of further knowledge, the reported CO2 range is taken as equivalent to +/- one standard error	not clear	259	640	gas exchange		Stap et al., 2016
Schaller et al., 2011	magnetostratigraphy (Newark Basin)	200.363			1664	mean	832	3328	16 and 84 percentiles; uncertainty determined originally by varying only S(z); uncertainty calculated here by adopted the generalized, right-skewed errors of +100/-50% taken from the conservative, fully-propagated estimates of Breecker et al. (2013, p. 3218)	right skewed (mode < mean)	2496	1664.08	3327.92	3000	2000	Vertisols; S(z) assumed here to be similar to what is calculated for the Schaller et al. 2012 study																	Erdei et al., 2012	NP23 zone	30.75	32	29.5	671	mean	503	839	not clear: the reported range is based on the overlap in the estimated CO2 ranges from multiple species; in the absence of further knowledge, the reported CO2 range is taken as equivalent to +/- one standard error	not clear	503	839	gas exchange		Stap et al., 2016
Schaller et al., 2011	magnetostratigraphy (Newark Basin)	200.478			2087.33	mean	1043.67	4174.67	16 and 84 percentiles; uncertainty determined originally by varying only S(z); uncertainty calculated here by adopted the generalized, right-skewed errors of +100/-50% taken from the conservative, fully-propagated estimates of Breecker et al. (2013, p. 3218)	right skewed (mode < mean)	3131	2087.44	4174.56	3000	2000	Vertisols; S(z) assumed here to be similar to what is calculated for the Schaller et al. 2012 study																	Grein et al., 2013 (updates Roth-Nebelsick et al., 2004, 2012)	[multiple arguments]	27	27.1	26.3	394.5	mean	273	516	not clear: the reported range is based on the overlap in the estimated CO2 ranges from multiple species; in the absence of further knowledge, the reported CO2 range is taken as equivalent to +/- one standard error	not clear	273	516	gas exchange		Stap et al., 2016
Schaller et al., 2011	magnetostratigraphy (Newark Basin)	200.906			3515.33	mean	1757.67	7030.67	16 and 84 percentiles; uncertainty determined originally by varying only S(z); uncertainty calculated here by adopted the generalized, right-skewed errors of +100/-50% taken from the conservative, fully-propagated estimates of Breecker et al. (2013, p. 3218)	right skewed (mode < mean)	5273	3515.51	7030.49	3000	2000	Vertisols; S(z) assumed here to be similar to what is calculated for the Schaller et al. 2012 study																	Grein et al., 2013 (updates Roth-Nebelsick et al., 2004)	[multiple arguments]	25	25.25	23	453	mean	287	619	not clear: the reported range is based on the overlap in the estimated CO2 ranges from multiple species; in the absence of further knowledge, the reported CO2 range is taken as equivalent to +/- one standard error	not clear	287	619	gas exchange		Stap et al., 2016
Schaller et al., 2011	magnetostratigraphy (Newark Basin)	200.906			3294	mean	1647	6588	16 and 84 percentiles; uncertainty determined originally by varying only S(z); uncertainty calculated here by adopted the generalized, right-skewed errors of +100/-50% taken from the conservative, fully-propagated estimates of Breecker et al. (2013, p. 3218)	right skewed (mode < mean)	4941	3290.17	6591.83	3000	2000	Vertisols; S(z) assumed here to be similar to what is calculated for the Schaller et al. 2012 study																	Grein et al., 2013 (updates Roth-Nebelsick et al., 2004, 2012)	[multiple arguments]	24	25.25	23	434	mean	257	611	not clear: the reported range is based on the overlap in the estimated CO2 ranges from multiple species; in the absence of further knowledge, the reported CO2 range is taken as equivalent to +/- one standard error	not clear	257	611	gas exchange		Anagnostou et al., 2016
Schaller et al., 2011	magnetostratigraphy (Newark Basin)	200.914			1299.33	mean	649.667	2598.67	16 and 84 percentiles; uncertainty determined originally by varying only S(z); uncertainty calculated here by adopted the generalized, right-skewed errors of +100/-50% taken from the conservative, fully-propagated estimates of Breecker et al. (2013, p. 3218)	right skewed (mode < mean)	1949	1299.4	2598.6	3000	2000	Vertisols; S(z) assumed here to be similar to what is calculated for the Schaller et al. 2012 study																	Grein et al., 2013 (updates Roth-Nebelsick et al., 2004)	[multiple arguments]	17.4	17.6	17.2	402	mean	238	566	not clear: the reported range is based on the overlap in the estimated CO2 ranges from multiple species; in the absence of further knowledge, the reported CO2 range is taken as equivalent to +/- one standard error	not clear	238	566	gas exchange		Anagnostou et al., 2016
Schaller et al., 2011	magnetostratigraphy (Newark Basin)	201.025			1570.67	mean	785.333	3141.33	16 and 84 percentiles; uncertainty determined originally by varying only S(z); uncertainty calculated here by adopted the generalized, right-skewed errors of +100/-50% taken from the conservative, fully-propagated estimates of Breecker et al. (2013, p. 3218)	right skewed (mode < mean)	2356	1570.75	3141.25	3000	2000	Vertisols; S(z) assumed here to be similar to what is calculated for the Schaller et al. 2012 study																	Roth-Nebelsick et al., 2014	Spore Pollen Paleogene (SPP) zone 20 A to 20 C4	33	33.9	32	383	mean	240	527	not clear: the reported range is based on inputting minimum and maximum values of the input parameters; in the absence of further knowledge, the reported CO2 range is taken as equivalent to +/- one standard error	not clear	240	527	gas exchange		Anagnostou et al., 2016
Schaller et al., 2011	magnetostratigraphy (Newark Basin)	201.074			2472	mean	1236	4944	16 and 84 percentiles; uncertainty determined originally by varying only S(z); uncertainty calculated here by adopted the generalized, right-skewed errors of +100/-50% taken from the conservative, fully-propagated estimates of Breecker et al. (2013, p. 3218)	right skewed (mode < mean)	3708	2472.12	4943.88	3000	2000	Vertisols; S(z) assumed here to be similar to what is calculated for the Schaller et al. 2012 study																	Franks et al., 2014	Pragian [Edwards et al 1998 material]	409.2	410.8	407.6	1548	median	1091.63	2540.33	16 and 84 percentiles; reported range corresponds to 2.5 and 97.5 percentiles; uncertainties recalculated here explicitly using the Franks et al. (2014) code	right skewed (mode < mean)	800	5644	gas exchange		Anagnostou et al., 2016
Schaller et al., 2011	magnetostratigraphy (Newark Basin)	201.118			1761.33	mean	880.667	3522.67	16 and 84 percentiles; uncertainty determined originally by varying only S(z); uncertainty calculated here by adopted the generalized, right-skewed errors of +100/-50% taken from the conservative, fully-propagated estimates of Breecker et al. (2013, p. 3218)	right skewed (mode < mean)	2642	1761.42	3522.58	3000	2000	Vertisols; S(z) assumed here to be similar to what is calculated for the Schaller et al. 2012 study																	Franks et al., 2014	Lower Coal Measures (Langsettian) [Graham 1935 material]	317.5	318	317	332	median	239.305	470.54	16 and 84 percentiles; reported range corresponds to 2.5 and 97.5 percentiles; uncertainties recalculated here explicitly using the Franks et al. (2014) code	right skewed (mode < mean)	163	678	gas exchange		Anagnostou et al., 2016
Schaller et al., 2011	magnetostratigraphy (Newark Basin)	201.163			2306.67	mean	1153.33	4613.33	16 and 84 percentiles; uncertainty determined originally by varying only S(z); uncertainty calculated here by adopted the generalized, right-skewed errors of +100/-50% taken from the conservative, fully-propagated estimates of Breecker et al. (2013, p. 3218)	right skewed (mode < mean)	3460	2306.78	4613.22	3000	2000	Vertisols; S(z) assumed here to be similar to what is calculated for the Schaller et al. 2012 study																	Franks et al., 2014	Upper Carboniferous [Thomas 1965 material] and Bolsovian [Shute and Cleal 2002 material]	311.05	323.2	298.9	340	median	236.81	488.018	16 and 84 percentiles; reported range corresponds to 2.5 and 97.5 percentiles; uncertainties recalculated here explicitly using the Franks et al. (2014) code	right skewed (mode < mean)	155	733	gas exchange
Schaller et al., 2011	magnetostratigraphy (Newark Basin)	201.2			2009.33	mean	1004.67	4018.67	16 and 84 percentiles; uncertainty determined originally by varying only S(z); uncertainty calculated here by adopted the generalized, right-skewed errors of +100/-50% taken from the conservative, fully-propagated estimates of Breecker et al. (2013, p. 3218)	right skewed (mode < mean)	3014	2009.43	4018.57	3000	2000	Vertisols; S(z) assumed here to be similar to what is calculated for the Schaller et al. 2012 study																	Franks et al., 2014	Westphalian A & B [Thomas 1967 material] and Lower Coal Measures (Langsettian) [Hamshaw Thomas 1912 material]	316.5	318	315	388	median	272.126	566.535	16 and 84 percentiles; reported range corresponds to 2.5 and 97.5 percentiles; uncertainties recalculated here explicitly using the Franks et al. (2014) code	right skewed (mode < mean)	188	890	gas exchange
Schaller et al., 2011	magnetostratigraphy (Newark Basin)	201.212			2438	mean	1219	4876	16 and 84 percentiles; uncertainty determined originally by varying only S(z); uncertainty calculated here by adopted the generalized, right-skewed errors of +100/-50% taken from the conservative, fully-propagated estimates of Breecker et al. (2013, p. 3218)	right skewed (mode < mean)	3657	2438.12	4875.88	3000	2000	Vertisols; S(z) assumed here to be similar to what is calculated for the Schaller et al. 2012 study																	Franks et al., 2014	overlap between Artinskian and Leonardian [Krings et al 2005 material] / late early Permian [Yao et al 2000 material]	277.15	282	272.3	498	median	363.512	706.725	16 and 84 percentiles; reported range corresponds to 2.5 and 97.5 percentiles; uncertainties recalculated here explicitly using the Franks et al. (2014) code	right skewed (mode < mean)	265	1083	gas exchange
Schaller et al., 2011	magnetostratigraphy (Newark Basin)	201.212			2676.67	mean	1338.33	5353.33	16 and 84 percentiles; uncertainty determined originally by varying only S(z); uncertainty calculated here by adopted the generalized, right-skewed errors of +100/-50% taken from the conservative, fully-propagated estimates of Breecker et al. (2013, p. 3218)	right skewed (mode < mean)	4015	2676.8	5353.2	3000	2000	Vertisols; S(z) assumed here to be similar to what is calculated for the Schaller et al. 2012 study																	Franks et al., 2014	Late Triassic [Bomfleur and Kerp 2010 material]	219.15	237	201.3	889	median	685.249	1202.62	16 and 84 percentiles; reported range corresponds to 2.5 and 97.5 percentiles; uncertainties recalculated here explicitly using the Franks et al. (2014) code	right skewed (mode < mean)	537	1701	gas exchange
Schaller et al., 2011	magnetostratigraphy (Newark Basin)	201.216			2700	mean	1350	5400	16 and 84 percentiles; uncertainty determined originally by varying only S(z); uncertainty calculated here by adopted the generalized, right-skewed errors of +100/-50% taken from the conservative, fully-propagated estimates of Breecker et al. (2013, p. 3218)	right skewed (mode < mean)	4050	2700.14	5399.86	3000	2000	Vertisols; S(z) assumed here to be similar to what is calculated for the Schaller et al. 2012 study																	Franks et al., 2014	Carnian to early Norian	226.5	237	216	615	median	441.366	877.383	16 and 84 percentiles; reported range corresponds to 2.5 and 97.5 percentiles; uncertainties recalculated here explicitly using the Franks et al. (2014) code	right skewed (mode < mean)	330	1321	gas exchange
Schaller et al., 2011	magnetostratigraphy (Newark Basin)	201.226			2713.33	mean	1356.67	5426.67	16 and 84 percentiles; uncertainty determined originally by varying only S(z); uncertainty calculated here by adopted the generalized, right-skewed errors of +100/-50% taken from the conservative, fully-propagated estimates of Breecker et al. (2013, p. 3218)	right skewed (mode < mean)	4070	2713.47	5426.53	3000	2000	Vertisols; S(z) assumed here to be similar to what is calculated for the Schaller et al. 2012 study																	Franks et al., 2014	early Hauterivian to early Barremian [Villar de Seoane 2001 material]	131.6	133.9	129.3	513	median	369.913	736.215	16 and 84 percentiles; reported range corresponds to 2.5 and 97.5 percentiles; uncertainties recalculated here explicitly using the Franks et al. (2014) code	right skewed (mode < mean)	269	1165	gas exchange
Schaller et al., 2011	magnetostratigraphy (Newark Basin)	201.226			2822.67	mean	1411.33	5645.33	16 and 84 percentiles; uncertainty determined originally by varying only S(z); uncertainty calculated here by adopted the generalized, right-skewed errors of +100/-50% taken from the conservative, fully-propagated estimates of Breecker et al. (2013, p. 3218)	right skewed (mode < mean)	4234	2822.81	5645.19	3000	2000	Vertisols; S(z) assumed here to be similar to what is calculated for the Schaller et al. 2012 study																	Franks et al., 2014	Albian	106.75	113	100.5	828	median	651.011	1070.42	16 and 84 percentiles; reported range corresponds to 2.5 and 97.5 percentiles; uncertainties recalculated here explicitly using the Franks et al. (2014) code	right skewed (mode < mean)	525	1427	gas exchange
Schaller et al., 2011	magnetostratigraphy (Newark Basin)	201.257			2302	mean	1151	4604	16 and 84 percentiles; uncertainty determined originally by varying only S(z); uncertainty calculated here by adopted the generalized, right-skewed errors of +100/-50% taken from the conservative, fully-propagated estimates of Breecker et al. (2013, p. 3218)	right skewed (mode < mean)	3453	2302.12	4603.88	3000	2000	Vertisols; S(z) assumed here to be similar to what is calculated for the Schaller et al. 2012 study																	Franks et al., 2014	Albian	106.75	113	100.5	662	median	523.402	860.864	16 and 84 percentiles; reported range corresponds to 2.5 and 97.5 percentiles; uncertainties recalculated here explicitly using the Franks et al. (2014) code	right skewed (mode < mean)	423	1139	gas exchange
Schaller et al., 2011	magnetostratigraphy (Newark Basin)	201.278			2384.67	mean	1192.33	4769.33	16 and 84 percentiles; uncertainty determined originally by varying only S(z); uncertainty calculated here by adopted the generalized, right-skewed errors of +100/-50% taken from the conservative, fully-propagated estimates of Breecker et al. (2013, p. 3218)	right skewed (mode < mean)	3577	2384.79	4769.21	3000	2000	Vertisols; S(z) assumed here to be similar to what is calculated for the Schaller et al. 2012 study																	Franks et al., 2014	latest Albian to earliest Cenomanian [Pole 2000 material] and lower to middle Albian [Gomez 2002 material]	106.75	113	100.5	734	median	579.696	948.083	16 and 84 percentiles; reported range corresponds to 2.5 and 97.5 percentiles; uncertainties recalculated here explicitly using the Franks et al. (2014) code	right skewed (mode < mean)	468	1258	gas exchange
Schaller et al., 2011	magnetostratigraphy (Newark Basin)	201.388			2389.33	mean	1194.67	4778.67	16 and 84 percentiles; uncertainty determined originally by varying only S(z); uncertainty calculated here by adopted the generalized, right-skewed errors of +100/-50% taken from the conservative, fully-propagated estimates of Breecker et al. (2013, p. 3218)	right skewed (mode < mean)	3584	2389.45	4778.55	3000	2000	Vertisols; S(z) assumed here to be similar to what is calculated for the Schaller et al. 2012 study																	Franks et al., 2014	late Early Eocene to basal Middle Eocene (upper P7 to basal P10) [Carpenter et al 2004 material]	48	52	44	636.396	median	575.516	708.425	16 and 84 percentiles; reported range corresponds to 2.5 and 97.5 percentiles; uncertainties recalculated here explicitly using the Franks et al. (2014) code	right skewed (mode < mean)	523.743	789.537	gas exchange
Schaller et al., 2011	magnetostratigraphy (Newark Basin)	201.454			2818.67	mean	1409.33	5637.33	16 and 84 percentiles; uncertainty determined originally by varying only S(z); uncertainty calculated here by adopted the generalized, right-skewed errors of +100/-50% taken from the conservative, fully-propagated estimates of Breecker et al. (2013, p. 3218)	right skewed (mode < mean)	4228	2818.81	5637.19	3000	2000	Vertisols; S(z) assumed here to be similar to what is calculated for the Schaller et al. 2012 study																	Franks et al., 2014	middle to late Eocene [Greenwood 1987 material]	40.85	47.8	33.9	356	median	260.966	486.358	16 and 84 percentiles; reported range corresponds to 2.5 and 97.5 percentiles; uncertainties recalculated here explicitly using the Franks et al. (2014) code	right skewed (mode < mean)	190	677	gas exchange
Schaller et al., 2011	magnetostratigraphy (Newark Basin)	201.49			2956	mean	1478	5912	16 and 84 percentiles; uncertainty determined originally by varying only S(z); uncertainty calculated here by adopted the generalized, right-skewed errors of +100/-50% taken from the conservative, fully-propagated estimates of Breecker et al. (2013, p. 3218)	right skewed (mode < mean)	4434	2956.15	5911.85	3000	2000	Vertisols; S(z) assumed here to be similar to what is calculated for the Schaller et al. 2012 study																	Franks et al., 2014	Oligocene to early Miocene [Hill 1990 material]	24.935	33.9	15.97	389	median	282.823	549.121	16 and 84 percentiles; reported range corresponds to 2.5 and 97.5 percentiles; uncertainties recalculated here explicitly using the Franks et al. (2014) code	right skewed (mode < mean)	205	784	gas exchange
Schaller et al., 2011	magnetostratigraphy (Newark Basin)	201.509			710	mean	355	1420	16 and 84 percentiles; uncertainty determined originally by varying only S(z); uncertainty calculated here by adopted the generalized, right-skewed errors of +100/-50% taken from the conservative, fully-propagated estimates of Breecker et al. (2013, p. 3218)	right skewed (mode < mean)	1065	710.035	1419.96	3000	2000	Vertisols; S(z) assumed here to be similar to what is calculated for the Schaller et al. 2012 study																	Franks et al., 2014	Miocene to Pliocene	12.795	23	2.59	434	median	339.705	560.071	16 and 84 percentiles; reported range corresponds to 2.5 and 97.5 percentiles; uncertainties recalculated here explicitly using the Franks et al. (2014) code	right skewed (mode < mean)	267	746	gas exchange
Schaller et al., 2011	magnetostratigraphy (Newark Basin)	201.726			1191.33	mean	595.667	2382.67	16 and 84 percentiles; uncertainty determined originally by varying only S(z); uncertainty calculated here by adopted the generalized, right-skewed errors of +100/-50% taken from the conservative, fully-propagated estimates of Breecker et al. (2013, p. 3218)	right skewed (mode < mean)	1787	1191.39	2382.61	3000	2000	Vertisols; S(z) assumed here to be similar to what is calculated for the Schaller et al. 2012 study																	Maxbauer et al., 2014	Uintan-Duchesnean NALMA	42.85	47.9	37.8	424	median	385	467	16 and 84 percentiles; reported range corresponds to 2.5 and 97.5 percentiles; uncertainties recalculated here explicitly using the Franks et al. (2014) code	right skewed (mode < mean)	351	523	gas exchange
Schaller et al., 2011	magnetostratigraphy (Newark Basin)	201.814			1494.67	mean	747.333	2989.33	16 and 84 percentiles; uncertainty determined originally by varying only S(z); uncertainty calculated here by adopted the generalized, right-skewed errors of +100/-50% taken from the conservative, fully-propagated estimates of Breecker et al. (2013, p. 3218)	right skewed (mode < mean)	2242	1494.74	2989.26	3000	2000	Vertisols; S(z) assumed here to be similar to what is calculated for the Schaller et al. 2012 study																	Steinthorsdottir and Vajda, 2015	Pliensbachian	186.75	190.8	182.7	809.4	mean	539.6	1079.2	not clear because the method is semi-quantitative and because the uncertainty range is calculated by ranging the conversion of stomatal ratio to RCO2 from 1:1 to 1:2 (see note #8 in companion worksheet); in the absence of further knowledge, the reported CO2 range is taken as equivalent to +/- one standard error	not clear, but likely to be right skewed (mode < mean)	539.6	1079.2	stomatal ratio; mean SR across the three NLE's is 1.42 at a CO2 level of 380 ppm
Schaller et al., 2011	magnetostratigraphy (Newark Basin)	201.877			1502	mean	751	3004	16 and 84 percentiles; uncertainty determined originally by varying only S(z); uncertainty calculated here by adopted the generalized, right-skewed errors of +100/-50% taken from the conservative, fully-propagated estimates of Breecker et al. (2013, p. 3218)	right skewed (mode < mean)	2253	1502.08	3003.92	3000	2000	Vertisols; S(z) assumed here to be similar to what is calculated for the Schaller et al. 2012 study																	Wang et al, 2015	Middle Miocene	13.8	16	11.6	334	mean	233.8	551.1	16 and 84 percentiles; reported range corresponds to +/- one standard error of the regression function, and so likely underestimates true uncertainty (uncertainty in the fossil measurements are not taken into account, for example); uncertainties calculated here as +65%/-30% of the best-estimate, a conservative envelope taken from the fully propagated error analysis of Beerling et al. (2009)	right skewed (mode < mean)	309.1	358.9	stomatal index
Schaller et al., 2011	magnetostratigraphy (Newark Basin)	202.073			1508.67	mean	754.333	3017.33	16 and 84 percentiles; uncertainty determined originally by varying only S(z); uncertainty calculated here by adopted the generalized, right-skewed errors of +100/-50% taken from the conservative, fully-propagated estimates of Breecker et al. (2013, p. 3218)	right skewed (mode < mean)	2263	1508.74	3017.26	3000	2000	Vertisols; S(z) assumed here to be similar to what is calculated for the Schaller et al. 2012 study																	Wang et al, 2015	radiometric dating	9.5	10	9	351	mean	245.7	579.15	16 and 84 percentiles; reported range corresponds to +/- one standard error of the regression function, and so likely underestimates true uncertainty (uncertainty in the fossil measurements are not taken into account, for example); uncertainties calculated here as +65%/-30% of the best-estimate, a conservative envelope taken from the fully propagated error analysis of Beerling et al. (2009)	right skewed (mode < mean)	326.2	375.8	stomatal index
Schaller et al., 2011	magnetostratigraphy (Newark Basin)	202.173			1064.67	mean	532.333	2129.33	16 and 84 percentiles; uncertainty determined originally by varying only S(z); uncertainty calculated here by adopted the generalized, right-skewed errors of +100/-50% taken from the conservative, fully-propagated estimates of Breecker et al. (2013, p. 3218)	right skewed (mode < mean)	1597	1064.72	2129.28	3000	2000	Vertisols; S(z) assumed here to be similar to what is calculated for the Schaller et al. 2012 study																	Wang et al, 2015	magnetostratigraphy and calcareous nanoplankton stratigraphy	2.9	3	2.8	280	mean	196	462	16 and 84 percentiles; reported range corresponds to +/- one standard error of the regression function, and so likely underestimates true uncertainty (uncertainty in the fossil measurements are not taken into account, for example); uncertainties calculated here as +65%/-30% of the best-estimate, a conservative envelope taken from the fully propagated error analysis of Beerling et al. (2009)	right skewed (mode < mean)	274.84	285.16	stomatal index
Schaller et al., 2011	magnetostratigraphy (Newark Basin)	202.51			1612.67	mean	806.333	3225.33	16 and 84 percentiles; uncertainty determined originally by varying only S(z); uncertainty calculated here by adopted the generalized, right-skewed errors of +100/-50% taken from the conservative, fully-propagated estimates of Breecker et al. (2013, p. 3218)	right skewed (mode < mean)	2419	1612.75	3225.25	3000	2000	Vertisols; S(z) assumed here to be similar to what is calculated for the Schaller et al. 2012 study																	Wang et al, 2015	magnetostratigraphy and calcareous nanoplankton stratigraphy	2.65	2.7	2.6	279	mean	195.3	460.35	16 and 84 percentiles; reported range corresponds to +/- one standard error of the regression function, and so likely underestimates true uncertainty (uncertainty in the fossil measurements are not taken into account, for example); uncertainties calculated here as +65%/-30% of the best-estimate, a conservative envelope taken from the fully propagated error analysis of Beerling et al. (2009)	right skewed (mode < mean)	275.26	282.74	stomatal index
Schaller et al., 2011	magnetostratigraphy (Newark Basin)	202.954			1487.33	mean	743.667	2974.67	16 and 84 percentiles; uncertainty determined originally by varying only S(z); uncertainty calculated here by adopted the generalized, right-skewed errors of +100/-50% taken from the conservative, fully-propagated estimates of Breecker et al. (2013, p. 3218)	right skewed (mode < mean)	2231	1487.41	2974.59	3000	2000	Vertisols; S(z) assumed here to be similar to what is calculated for the Schaller et al. 2012 study																	Wang et al, 2015	magnetostratigraphy and calcareous nanoplankton stratigraphy	2.6			285	mean	199.5	470.25	16 and 84 percentiles; reported range corresponds to +/- one standard error of the regression function, and so likely underestimates true uncertainty (uncertainty in the fossil measurements are not taken into account, for example); uncertainties calculated here as +65%/-30% of the best-estimate, a conservative envelope taken from the fully propagated error analysis of Beerling et al. (2009)	right skewed (mode < mean)	279.85	290.15	stomatal index
Schaller et al., 2011	magnetostratigraphy (Newark Basin)	203.093			1298	mean	649	2596	16 and 84 percentiles; uncertainty determined originally by varying only S(z); uncertainty calculated here by adopted the generalized, right-skewed errors of +100/-50% taken from the conservative, fully-propagated estimates of Breecker et al. (2013, p. 3218)	right skewed (mode < mean)	1947	1298.06	2595.94	3000	2000	Vertisols; S(z) assumed here to be similar to what is calculated for the Schaller et al. 2012 study																	Wang et al, 2015	magnetostratigraphy and calcareous nanoplankton stratigraphy	1.85			280	mean	196	462	16 and 84 percentiles; reported range corresponds to +/- one standard error of the regression function, and so likely underestimates true uncertainty (uncertainty in the fossil measurements are not taken into account, for example); uncertainties calculated here as +65%/-30% of the best-estimate, a conservative envelope taken from the fully propagated error analysis of Beerling et al. (2009)	right skewed (mode < mean)	273.77	286.23	stomatal index
Schaller et al., 2011	magnetostratigraphy (Newark Basin)	203.572			1021.33	mean	510.667	2042.67	16 and 84 percentiles; uncertainty determined originally by varying only S(z); uncertainty calculated here by adopted the generalized, right-skewed errors of +100/-50% taken from the conservative, fully-propagated estimates of Breecker et al. (2013, p. 3218)	right skewed (mode < mean)	1532	1021.38	2042.62	3000	2000	Vertisols; S(z) assumed here to be similar to what is calculated for the Schaller et al. 2012 study																	Wang et al, 2015	magnetostratigraphy and calcareous nanoplankton stratigraphy	0.95			278	mean	194.6	458.7	16 and 84 percentiles; reported range corresponds to +/- one standard error of the regression function, and so likely underestimates true uncertainty (uncertainty in the fossil measurements are not taken into account, for example); uncertainties calculated here as +65%/-30% of the best-estimate, a conservative envelope taken from the fully propagated error analysis of Beerling et al. (2009)	right skewed (mode < mean)	274.14	281.86	stomatal index
Schaller et al., 2011	magnetostratigraphy (Newark Basin)	203.712			1854.67	mean	927.333	3709.33	16 and 84 percentiles; uncertainty determined originally by varying only S(z); uncertainty calculated here by adopted the generalized, right-skewed errors of +100/-50% taken from the conservative, fully-propagated estimates of Breecker et al. (2013, p. 3218)	right skewed (mode < mean)	2782	1854.76	3709.24	3000	2000	Vertisols; S(z) assumed here to be similar to what is calculated for the Schaller et al. 2012 study																	Mays et al, 2015	Cenomanian	97.2	100.5	93.9	1027.5	mean	685	1370	not clear because the method is semi-quantitative and because the uncertainty range is calculated by ranging the conversion of stomatal ratio to RCO2 from 1:1 to 1:2 (see note #8 in companion worksheet); in the absence of further knowledge, the reported CO2 range is taken as equivalent to +/- one standard error	not clear, but likely to be right skewed (mode < mean)	685	1370	stomatal ratio
Schaller et al., 2011	magnetostratigraphy (Newark Basin)	203.946			983.333	mean	491.667	1966.67	16 and 84 percentiles; uncertainty determined originally by varying only S(z); uncertainty calculated here by adopted the generalized, right-skewed errors of +100/-50% taken from the conservative, fully-propagated estimates of Breecker et al. (2013, p. 3218)	right skewed (mode < mean)	1475	983.383	1966.62	3000	2000	Vertisols; S(z) assumed here to be similar to what is calculated for the Schaller et al. 2012 study																	Du et al, 2016	biostratigraphy (late Aptian - early Albian); also, radiometric constraint from same formation of 115 +/- 4.5 Ma	117	123	111	795.5	mean	531	1060	not clear because the method is semi-quantitative and because the uncertainty range is calculated by ranging the conversion of stomatal ratio to RCO2 from 1:1 to 1:2 (see note #8 in companion worksheet); in the absence of further knowledge, the reported CO2 range is taken as equivalent to +/- one standard error	not clear, but likely to be right skewed (mode < mean)	531	1060	stomatal ratio
Schaller et al., 2012	magnetostratigraphy (Hartford Basin)	211.9			1183.33	mean	591.667	2366.67	16 and 84 percentiles; uncertainty determined originally by varying only S(z); uncertainty calculated here by adopted the generalized, right-skewed errors of +100/-50% taken from the conservative, fully-propagated estimates of Breecker et al. (2013, p. 3218)	right skewed (mode < mean)	1775	1183	2367	3000	2000	Argillic and vertic calcisols; S(z) originally calculated with depth-to-Bk-horizon transfer equation of Retallack (2009b), updated here with the transfer function of Breecker and Retallack (2014)																	Du et al, 2016	radiometric dating	120.95	125.1	116.8	823.583	mean	549.167	1098	not clear because the method is semi-quantitative and because the uncertainty range is calculated by ranging the conversion of stomatal ratio to RCO2 from 1:1 to 1:2 (see note #8 in companion worksheet); in the absence of further knowledge, the reported CO2 range is taken as equivalent to +/- one standard error	not clear, but likely to be right skewed (mode < mean)	659	1098	stomatal ratio; Ginkgo coriacea
Schaller et al., 2012	magnetostratigraphy (Hartford Basin)	211.9			1135.33	mean	567.667	2270.67	16 and 84 percentiles; uncertainty determined originally by varying only S(z); uncertainty calculated here by adopted the generalized, right-skewed errors of +100/-50% taken from the conservative, fully-propagated estimates of Breecker et al. (2013, p. 3218)	right skewed (mode < mean)	1703	1135	2271	3000	2000	Argillic and vertic calcisols; S(z) originally calculated with depth-to-Bk-horizon transfer equation of Retallack (2009b), updated here with the transfer function of Breecker and Retallack (2014)																	Du et al, 2016	radiometric dating	120.95	125.1	116.8	839.083	mean	559.167	1119	not clear because the method is semi-quantitative and because the uncertainty range is calculated by ranging the conversion of stomatal ratio to RCO2 from 1:1 to 1:2 (see note #8 in companion worksheet); in the absence of further knowledge, the reported CO2 range is taken as equivalent to +/- one standard error	not clear, but likely to be right skewed (mode < mean)	671	1119	stomatal ratio; Ginkgo paradiantoides
Schaller et al., 2012	magnetostratigraphy (Hartford Basin)	211.9			1478.67	mean	739.333	2957.33	16 and 84 percentiles; uncertainty determined originally by varying only S(z); uncertainty calculated here by adopted the generalized, right-skewed errors of +100/-50% taken from the conservative, fully-propagated estimates of Breecker et al. (2013, p. 3218)	right skewed (mode < mean)	2218	1479	2957	3000	2000	Argillic and vertic calcisols; S(z) originally calculated with depth-to-Bk-horizon transfer equation of Retallack (2009b), updated here with the transfer function of Breecker and Retallack (2014)																	Du et al, 2016	radiometric dating	112.6	115.2	110	856.417	mean	570.833	1142	not clear because the method is semi-quantitative and because the uncertainty range is calculated by ranging the conversion of stomatal ratio to RCO2 from 1:1 to 1:2 (see note #8 in companion worksheet); in the absence of further knowledge, the reported CO2 range is taken as equivalent to +/- one standard error	not clear, but likely to be right skewed (mode < mean)	685	1142	stomatal ratio; Ginkgo coriacea
Schaller et al., 2012	magnetostratigraphy (Hartford Basin)	211.9			1376	mean	688	2752	16 and 84 percentiles; uncertainty determined originally by varying only S(z); uncertainty calculated here by adopted the generalized, right-skewed errors of +100/-50% taken from the conservative, fully-propagated estimates of Breecker et al. (2013, p. 3218)	right skewed (mode < mean)	2064	1376	2752	3000	2000	Argillic and vertic calcisols; S(z) originally calculated with depth-to-Bk-horizon transfer equation of Retallack (2009b), updated here with the transfer function of Breecker and Retallack (2014)																	Du et al, 2016	radiometric dating	112.6	115.2	110	846.083	mean	564.167	1128	not clear because the method is semi-quantitative and because the uncertainty range is calculated by ranging the conversion of stomatal ratio to RCO2 from 1:1 to 1:2 (see note #8 in companion worksheet); in the absence of further knowledge, the reported CO2 range is taken as equivalent to +/- one standard error	not clear, but likely to be right skewed (mode < mean)	677	1128	stomatal ratio; Ginkgo paradiantoides
Schaller et al., 2012	magnetostratigraphy (Hartford Basin)	205			1376.67	mean	688.333	2753.33	16 and 84 percentiles; uncertainty determined originally by varying only S(z); uncertainty calculated here by adopted the generalized, right-skewed errors of +100/-50% taken from the conservative, fully-propagated estimates of Breecker et al. (2013, p. 3218)	right skewed (mode < mean)	2065	1377	2753	3000	2000	Argillic and vertic calcisols; S(z) originally calculated with depth-to-Bk-horizon transfer equation of Retallack (2009b), updated here with the transfer function of Breecker and Retallack (2014)																	Steinthorsdottir et al., 2016a	biostratigraphy and lithostratigraphy; Spore Pollen zone II (age conversion is approximate)	23.5	24	23	475.81	mean	351.6	600.02	not clear because the method is semi-quantitative and because the uncertainty range is calculated by ranging the conversion of stomatal ratio to RCO2 from 1:1 to 1:2 (see note #8 in companion worksheet); in the absence of further knowledge, the reported CO2 range is taken as equivalent to +/- one standard error	not clear, but likely to be right skewed (mode < mean)	351.6	600.02	stomatal ratio
Schaller et al., 2012	magnetostratigraphy (Hartford Basin)	201.26			3457.33	mean	1728.67	6914.67	16 and 84 percentiles; uncertainty determined originally by varying only S(z); uncertainty calculated here by adopted the generalized, right-skewed errors of +100/-50% taken from the conservative, fully-propagated estimates of Breecker et al. (2013, p. 3218)	right skewed (mode < mean)	5186	3413	6959	3000	2000	Argillic and vertic calcisols; S(z) originally calculated with depth-to-Bk-horizon transfer equation of Retallack (2009b), updated here with the transfer function of Breecker and Retallack (2014)																	Steinthorsdottir et al., 2016a	biostratigraphy and lithostratigraphy; Spore Pollen zone 20G (age conversion is approximate)	26.5	27	26	428.755	mean	316.8	540.71	not clear because the method is semi-quantitative and because the uncertainty range is calculated by ranging the conversion of stomatal ratio to RCO2 from 1:1 to 1:2 (see note #8 in companion worksheet); in the absence of further knowledge, the reported CO2 range is taken as equivalent to +/- one standard error	not clear, but likely to be right skewed (mode < mean)	316.8	540.71	stomatal ratio
Schaller et al., 2012	magnetostratigraphy (Hartford Basin)	201.18			2049.33	mean	1024.67	4098.67	16 and 84 percentiles; uncertainty determined originally by varying only S(z); uncertainty calculated here by adopted the generalized, right-skewed errors of +100/-50% taken from the conservative, fully-propagated estimates of Breecker et al. (2013, p. 3218)	right skewed (mode < mean)	3074	2049	4099	3000	2000	Argillic and vertic calcisols; S(z) originally calculated with depth-to-Bk-horizon transfer equation of Retallack (2009b), updated here with the transfer function of Breecker and Retallack (2014)																	Steinthorsdottir et al., 2016a	biostratigraphy and lithostratigraphy; Spore Pollen zone 20 A/B (age conversion is approximate)	33.45	33.9	33	409.395	mean	302.5	516.29	not clear because the method is semi-quantitative and because the uncertainty range is calculated by ranging the conversion of stomatal ratio to RCO2 from 1:1 to 1:2 (see note #8 in companion worksheet); in the absence of further knowledge, the reported CO2 range is taken as equivalent to +/- one standard error	not clear, but likely to be right skewed (mode < mean)	302.5	516.29	stomatal ratio
Schaller et al., 2012	magnetostratigraphy (Hartford Basin)	200.84			1499.33	mean	749.667	2998.67	16 and 84 percentiles; uncertainty determined originally by varying only S(z); uncertainty calculated here by adopted the generalized, right-skewed errors of +100/-50% taken from the conservative, fully-propagated estimates of Breecker et al. (2013, p. 3218)	right skewed (mode < mean)	2249	1503	2995	3000	2000	Argillic and vertic calcisols; S(z) originally calculated with depth-to-Bk-horizon transfer equation of Retallack (2009b), updated here with the transfer function of Breecker and Retallack (2014)																	Steinthorsdottir et al., 2016a	biostratigraphy and lithostratigraphy; Spore Pollen zone 19 (age conversion is approximate)	34.45	35	33.9	410.17	mean	303.1	517.24	not clear because the method is semi-quantitative and because the uncertainty range is calculated by ranging the conversion of stomatal ratio to RCO2 from 1:1 to 1:2 (see note #8 in companion worksheet); in the absence of further knowledge, the reported CO2 range is taken as equivalent to +/- one standard error	not clear, but likely to be right skewed (mode < mean)	303.1	517.24	stomatal ratio
Schaller et al., 2012	magnetostratigraphy (Hartford Basin)	200.78			3648.67	mean	1824.33	7297.33	16 and 84 percentiles; uncertainty determined originally by varying only S(z); uncertainty calculated here by adopted the generalized, right-skewed errors of +100/-50% taken from the conservative, fully-propagated estimates of Breecker et al. (2013, p. 3218)	right skewed (mode < mean)	5473	3649	7297	3000	2000	Argillic and vertic calcisols; S(z) originally calculated with depth-to-Bk-horizon transfer equation of Retallack (2009b), updated here with the transfer function of Breecker and Retallack (2014)																	Steinthorsdottir et al., 2016a	biostratigraphy and lithostratigraphy; Spore Pollen zone 18o (age conversion is approximate)	36	36.5	35.5	364.805	mean	269.56	460.05	not clear because the method is semi-quantitative and because the uncertainty range is calculated by ranging the conversion of stomatal ratio to RCO2 from 1:1 to 1:2 (see note #8 in companion worksheet); in the absence of further knowledge, the reported CO2 range is taken as equivalent to +/- one standard error	not clear, but likely to be right skewed (mode < mean)	269.56	460.05	stomatal ratio
Schaller et al., 2012	magnetostratigraphy (Hartford Basin)	200.78			1986.67	mean	993.333	3973.33	16 and 84 percentiles; uncertainty determined originally by varying only S(z); uncertainty calculated here by adopted the generalized, right-skewed errors of +100/-50% taken from the conservative, fully-propagated estimates of Breecker et al. (2013, p. 3218)	right skewed (mode < mean)	2980	1987	3973	3000	2000	Argillic and vertic calcisols; S(z) originally calculated with depth-to-Bk-horizon transfer equation of Retallack (2009b), updated here with the transfer function of Breecker and Retallack (2014)																	Wu et al., 2016	biostratigraphy; Rhaetian	204.9	208.5	201.3	1471.5	mean	981	1962	not clear because the method is semi-quantitative and because the uncertainty range is calculated by ranging the conversion of stomatal ratio to RCO2 from 1:1 to 1:2 (see note #8 in companion worksheet); in the absence of further knowledge, the reported CO2 range is taken as equivalent to +/- one standard error	not clear, but likely to be right skewed (mode < mean)			stomatal ratio; only mean value is reported, based on a 1:2 SR:RCO2 ratio
Schaller et al., 2012	magnetostratigraphy (Hartford Basin)	200.77			2353.33	mean	1176.67	4706.67	16 and 84 percentiles; uncertainty determined originally by varying only S(z); uncertainty calculated here by adopted the generalized, right-skewed errors of +100/-50% taken from the conservative, fully-propagated estimates of Breecker et al. (2013, p. 3218)	right skewed (mode < mean)	3530	2353	4707	3000	2000	Argillic and vertic calcisols; S(z) originally calculated with depth-to-Bk-horizon transfer equation of Retallack (2009b), updated here with the transfer function of Breecker and Retallack (2014)																	Wu et al., 2016	biostratigraphy; Aalenian to Bajocian	171.2	174.1	168.3	990	mean	660	1320	not clear because the method is semi-quantitative and because the uncertainty range is calculated by ranging the conversion of stomatal ratio to RCO2 from 1:1 to 1:2 (see note #8 in companion worksheet); in the absence of further knowledge, the reported CO2 range is taken as equivalent to +/- one standard error	not clear, but likely to be right skewed (mode < mean)			stomatal ratio; only mean value is reported, based on a 1:2 SR:RCO2 ratio
Schaller et al., 2012	magnetostratigraphy (Hartford Basin)	200.77			2927.33	mean	1463.67	5854.67	16 and 84 percentiles; uncertainty determined originally by varying only S(z); uncertainty calculated here by adopted the generalized, right-skewed errors of +100/-50% taken from the conservative, fully-propagated estimates of Breecker et al. (2013, p. 3218)	right skewed (mode < mean)	4391	2927	5855	3000	2000	Argillic and vertic calcisols; S(z) originally calculated with depth-to-Bk-horizon transfer equation of Retallack (2009b), updated here with the transfer function of Breecker and Retallack (2014)																	Wu et al., 2016	biostratigraphy; Aalenian to Bajocian	171.2	174.1	168.3	954	mean	636	1272	not clear because the method is semi-quantitative and because the uncertainty range is calculated by ranging the conversion of stomatal ratio to RCO2 from 1:1 to 1:2 (see note #8 in companion worksheet); in the absence of further knowledge, the reported CO2 range is taken as equivalent to +/- one standard error	not clear, but likely to be right skewed (mode < mean)			stomatal ratio; only mean value is reported, based on a 1:2 SR:RCO2 ratio
Schaller et al., 2012	magnetostratigraphy (Hartford Basin)	200.75			3012	mean	1506	6024	16 and 84 percentiles; uncertainty determined originally by varying only S(z); uncertainty calculated here by adopted the generalized, right-skewed errors of +100/-50% taken from the conservative, fully-propagated estimates of Breecker et al. (2013, p. 3218)	right skewed (mode < mean)	4518	3012	6024	3000	2000	Argillic and vertic calcisols; S(z) originally calculated with depth-to-Bk-horizon transfer equation of Retallack (2009b), updated here with the transfer function of Breecker and Retallack (2014)																	Steinthorsdottir et al., 2016b	biostratigraphy	60	62	58	322.34	mean	274.9	644.68	not clear because the method is semi-quantitative; here I range CO2 from the reported lower bound to an upper bound equivalent to a conversion between stomatal ratio and RCO2 of 1:2 (see note #8 in companion worksheet); in the absence of further knowledge, the reported CO2 range is taken as equivalent to +/- one standard error	not clear, but likely to be right skewed (mode < mean)	274.9	369.78	stomatal ratio
Schaller et al., 2012	magnetostratigraphy (Hartford Basin)	200.73			2382.67	mean	1191.33	4765.33	16 and 84 percentiles; uncertainty determined originally by varying only S(z); uncertainty calculated here by adopted the generalized, right-skewed errors of +100/-50% taken from the conservative, fully-propagated estimates of Breecker et al. (2013, p. 3218)	right skewed (mode < mean)	3574	2383	4765	3000	2000	Argillic and vertic calcisols; S(z) originally calculated with depth-to-Bk-horizon transfer equation of Retallack (2009b), updated here with the transfer function of Breecker and Retallack (2014)																	Steinthorsdottir et al., 2016b	biostratigraphy	65.5	66	65	418.08	mean	363.08	836.16	not clear because the method is semi-quantitative; here I range CO2 from the reported lower bound to an upper bound equivalent to a conversion between stomatal ratio and RCO2 of 1:2 (see note #8 in companion worksheet); in the absence of further knowledge, the reported CO2 range is taken as equivalent to +/- one standard error	not clear, but likely to be right skewed (mode < mean)	363.08	473.08	stomatal ratio
Schaller et al., 2012	magnetostratigraphy (Hartford Basin)	200.71			1818	mean	909	3636	16 and 84 percentiles; uncertainty determined originally by varying only S(z); uncertainty calculated here by adopted the generalized, right-skewed errors of +100/-50% taken from the conservative, fully-propagated estimates of Breecker et al. (2013, p. 3218)	right skewed (mode < mean)	2727	1818	3636	3000	2000	Argillic and vertic calcisols; S(z) originally calculated with depth-to-Bk-horizon transfer equation of Retallack (2009b), updated here with the transfer function of Breecker and Retallack (2014)																	Steinthorsdottir et al., 2016b	biostratigraphy	65.9	66	65.8	429.18	mean	364.61	858.36	not clear because the method is semi-quantitative; here I range CO2 from the reported lower bound to an upper bound equivalent to a conversion between stomatal ratio and RCO2 of 1:2 (see note #8 in companion worksheet); in the absence of further knowledge, the reported CO2 range is taken as equivalent to +/- one standard error	not clear, but likely to be right skewed (mode < mean)	364.61	493.75	stomatal ratio
Schaller et al., 2012	magnetostratigraphy (Hartford Basin)	200.69			2012.67	mean	1006.33	4025.33	16 and 84 percentiles; uncertainty determined originally by varying only S(z); uncertainty calculated here by adopted the generalized, right-skewed errors of +100/-50% taken from the conservative, fully-propagated estimates of Breecker et al. (2013, p. 3218)	right skewed (mode < mean)	3019	2013	4025	3000	2000	Argillic and vertic calcisols; S(z) originally calculated with depth-to-Bk-horizon transfer equation of Retallack (2009b), updated here with the transfer function of Breecker and Retallack (2014)																	Steinthorsdottir et al., 2016b	biostratigraphy	67	68	66	648.52	mean	554.69	1297.04	not clear because the method is semi-quantitative; here I range CO2 from the reported lower bound to an upper bound equivalent to a conversion between stomatal ratio and RCO2 of 1:2 (see note #8 in companion worksheet); in the absence of further knowledge, the reported CO2 range is taken as equivalent to +/- one standard error	not clear, but likely to be right skewed (mode < mean)	554.69	742.35	stomatal ratio
Schaller et al., 2012	magnetostratigraphy (Hartford Basin)	200.68			1874	mean	937	3748	16 and 84 percentiles; uncertainty determined originally by varying only S(z); uncertainty calculated here by adopted the generalized, right-skewed errors of +100/-50% taken from the conservative, fully-propagated estimates of Breecker et al. (2013, p. 3218)	right skewed (mode < mean)	2811	1874	3748	3000	2000	Argillic and vertic calcisols; S(z) originally calculated with depth-to-Bk-horizon transfer equation of Retallack (2009b), updated here with the transfer function of Breecker and Retallack (2014)																	Reichgelt et al., 2016	magnetostratigraphy and radiometric dating; duration within sequence is constrained by varve chronology	23.02	23.03	23.01	516	median	405	627	16 and 84 percentiles; reported range appears to correspond to +/- 1 standard deviation of the pooled estimates (uncertainty associated with each individual estimate appears to have been ignored); ALSO, high CO2 estimates from the Mi-1 deglaciation event are ignored because authors assumed no change in the d13C of the atmosphere, and they did not defend their choice to assume no change	guassian, based on pooled distribution (distribution of each individual estimate should be right skewed)	405	627	gas exchange
Schaller et al., 2012	magnetostratigraphy (Hartford Basin)	200.66			2303.33	mean	1151.67	4606.67	16 and 84 percentiles; uncertainty determined originally by varying only S(z); uncertainty calculated here by adopted the generalized, right-skewed errors of +100/-50% taken from the conservative, fully-propagated estimates of Breecker et al. (2013, p. 3218)	right skewed (mode < mean)	3455	2303	4607	3000	2000	Argillic and vertic calcisols; S(z) originally calculated with depth-to-Bk-horizon transfer equation of Retallack (2009b), updated here with the transfer function of Breecker and Retallack (2014)																	Reichgelt et al., 2016	magnetostratigraphy and radiometric dating; duration within sequence is constrained by varve chronology	22.95	22.99	22.94	425	median	372	478	16 and 84 percentiles; reported range appears to correspond to +/- 1 standard deviation of the pooled estimates (uncertainty associated with each individual estimate appears to have been ignored); ALSO, high CO2 estimates from the Mi-1 deglaciation event are ignored because authors assumed no change in the d13C of the atmosphere, and they did not defend their choice to assume no change	guassian, based on pooled distribution (distribution of each individual estimate should be right skewed)	372	478	gas exchange
Schaller et al., 2012	magnetostratigraphy (Hartford Basin)	200.65			1992	mean	996	3984	16 and 84 percentiles; uncertainty determined originally by varying only S(z); uncertainty calculated here by adopted the generalized, right-skewed errors of +100/-50% taken from the conservative, fully-propagated estimates of Breecker et al. (2013, p. 3218)	right skewed (mode < mean)	2988	1992	3984	3000	2000	Argillic and vertic calcisols; S(z) originally calculated with depth-to-Bk-horizon transfer equation of Retallack (2009b), updated here with the transfer function of Breecker and Retallack (2014)																	Sun et al., 2017	biostratigraphy: Oligocene	28.465	33.9	23.03	390	mean	264.667	715.333	not clear: there are two factors going on. First, for each species the reported range is based on inputting minimum and maximum values of the input parameters. Second, the estimate here is the mean of three species (their Table 8). In the absence of further knowledge, the reported CO2 range is taken as equivalent to +/- one standard error	not clear, but likely to be right skewed (mode < mean)	264.667	715.333	gas exchange
Schaller et al., 2012	magnetostratigraphy (Hartford Basin)	200.63			2048	mean	1024	4096	16 and 84 percentiles; uncertainty determined originally by varying only S(z); uncertainty calculated here by adopted the generalized, right-skewed errors of +100/-50% taken from the conservative, fully-propagated estimates of Breecker et al. (2013, p. 3218)	right skewed (mode < mean)	3072	2048	3072	3000	2000	Argillic and vertic calcisols; S(z) originally calculated with depth-to-Bk-horizon transfer equation of Retallack (2009b), updated here with the transfer function of Breecker and Retallack (2014)
Schaller et al., 2012	magnetostratigraphy (Hartford Basin)	200.63			1544.67	mean	772.333	3089.33	16 and 84 percentiles; uncertainty determined originally by varying only S(z); uncertainty calculated here by adopted the generalized, right-skewed errors of +100/-50% taken from the conservative, fully-propagated estimates of Breecker et al. (2013, p. 3218)	right skewed (mode < mean)	2317	1545	3089	3000	2000	Argillic and vertic calcisols; S(z) originally calculated with depth-to-Bk-horizon transfer equation of Retallack (2009b), updated here with the transfer function of Breecker and Retallack (2014)
Schaller et al., 2012	magnetostratigraphy (Hartford Basin)	200.63			2186.67	mean	1093.33	4373.33	16 and 84 percentiles; uncertainty determined originally by varying only S(z); uncertainty calculated here by adopted the generalized, right-skewed errors of +100/-50% taken from the conservative, fully-propagated estimates of Breecker et al. (2013, p. 3218)	right skewed (mode < mean)	3280	2187	4373	3000	2000	Argillic and vertic calcisols; S(z) originally calculated with depth-to-Bk-horizon transfer equation of Retallack (2009b), updated here with the transfer function of Breecker and Retallack (2014)
Schaller et al., 2012	magnetostratigraphy (Hartford Basin)	200.58			1469.33	mean	734.667	2938.67	16 and 84 percentiles; uncertainty determined originally by varying only S(z); uncertainty calculated here by adopted the generalized, right-skewed errors of +100/-50% taken from the conservative, fully-propagated estimates of Breecker et al. (2013, p. 3218)	right skewed (mode < mean)	2204	1469	2939	3000	2000	Argillic and vertic calcisols; S(z) originally calculated with depth-to-Bk-horizon transfer equation of Retallack (2009b), updated here with the transfer function of Breecker and Retallack (2014)
Schaller et al., 2012	magnetostratigraphy (Hartford Basin)	200.58			1696.67	mean	848.333	3393.33	16 and 84 percentiles; uncertainty determined originally by varying only S(z); uncertainty calculated here by adopted the generalized, right-skewed errors of +100/-50% taken from the conservative, fully-propagated estimates of Breecker et al. (2013, p. 3218)	right skewed (mode < mean)	2545	1697	3393	3000	2000	Argillic and vertic calcisols; S(z) originally calculated with depth-to-Bk-horizon transfer equation of Retallack (2009b), updated here with the transfer function of Breecker and Retallack (2014)
Schaller et al., 2012	magnetostratigraphy (Hartford Basin)	200.53			2997.33	mean	1498.67	5994.67	16 and 84 percentiles; uncertainty determined originally by varying only S(z); uncertainty calculated here by adopted the generalized, right-skewed errors of +100/-50% taken from the conservative, fully-propagated estimates of Breecker et al. (2013, p. 3218)	right skewed (mode < mean)	4496	2997	5995	3000	2000	Argillic and vertic calcisols; S(z) originally calculated with depth-to-Bk-horizon transfer equation of Retallack (2009b), updated here with the transfer function of Breecker and Retallack (2014)
Schaller et al., 2012	magnetostratigraphy (Hartford Basin)	200.53			2750	mean	1375	5500	16 and 84 percentiles; uncertainty determined originally by varying only S(z); uncertainty calculated here by adopted the generalized, right-skewed errors of +100/-50% taken from the conservative, fully-propagated estimates of Breecker et al. (2013, p. 3218)	right skewed (mode < mean)	4125	2750	5500	3000	2000	Argillic and vertic calcisols; S(z) originally calculated with depth-to-Bk-horizon transfer equation of Retallack (2009b), updated here with the transfer function of Breecker and Retallack (2014)
Schaller et al., 2012	magnetostratigraphy (Hartford Basin)	200.46			3394.67	mean	1697.33	6789.33	16 and 84 percentiles; uncertainty determined originally by varying only S(z); uncertainty calculated here by adopted the generalized, right-skewed errors of +100/-50% taken from the conservative, fully-propagated estimates of Breecker et al. (2013, p. 3218)	right skewed (mode < mean)	5092	3395	6789	3000	2000	Argillic and vertic calcisols; S(z) originally calculated with depth-to-Bk-horizon transfer equation of Retallack (2009b), updated here with the transfer function of Breecker and Retallack (2014)
Schaller et al., 2012	magnetostratigraphy (Hartford Basin)	200.44			1921.33	mean	960.667	3842.67	16 and 84 percentiles; uncertainty determined originally by varying only S(z); uncertainty calculated here by adopted the generalized, right-skewed errors of +100/-50% taken from the conservative, fully-propagated estimates of Breecker et al. (2013, p. 3218)	right skewed (mode < mean)	2882	1921	3843	3000	2000	Argillic and vertic calcisols; S(z) originally calculated with depth-to-Bk-horizon transfer equation of Retallack (2009b), updated here with the transfer function of Breecker and Retallack (2014)
Schaller et al., 2012	magnetostratigraphy (Hartford Basin)	200.39			2002	mean	1001	4004	16 and 84 percentiles; uncertainty determined originally by varying only S(z); uncertainty calculated here by adopted the generalized, right-skewed errors of +100/-50% taken from the conservative, fully-propagated estimates of Breecker et al. (2013, p. 3218)	right skewed (mode < mean)	3003	2002	4004	3000	2000	Argillic and vertic calcisols; S(z) originally calculated with depth-to-Bk-horizon transfer equation of Retallack (2009b), updated here with the transfer function of Breecker and Retallack (2014)
Schaller et al., 2012	magnetostratigraphy (Hartford Basin)	200.37			997.333	mean	498.667	1994.67	16 and 84 percentiles; uncertainty determined originally by varying only S(z); uncertainty calculated here by adopted the generalized, right-skewed errors of +100/-50% taken from the conservative, fully-propagated estimates of Breecker et al. (2013, p. 3218)	right skewed (mode < mean)	1496	997	1995	3000	2000	Argillic and vertic calcisols; S(z) originally calculated with depth-to-Bk-horizon transfer equation of Retallack (2009b), updated here with the transfer function of Breecker and Retallack (2014)
Schaller et al., 2012	magnetostratigraphy (Hartford Basin)	200.35			1411.33	mean	705.667	2822.67	16 and 84 percentiles; uncertainty determined originally by varying only S(z); uncertainty calculated here by adopted the generalized, right-skewed errors of +100/-50% taken from the conservative, fully-propagated estimates of Breecker et al. (2013, p. 3218)	right skewed (mode < mean)	2117	1411	2823	3000	2000	Argillic and vertic calcisols; S(z) originally calculated with depth-to-Bk-horizon transfer equation of Retallack (2009b), updated here with the transfer function of Breecker and Retallack (2014)
Schaller et al., 2012	magnetostratigraphy (Hartford Basin)	200.33			1766	mean	883	3532	16 and 84 percentiles; uncertainty determined originally by varying only S(z); uncertainty calculated here by adopted the generalized, right-skewed errors of +100/-50% taken from the conservative, fully-propagated estimates of Breecker et al. (2013, p. 3218)	right skewed (mode < mean)	2649	1766	3532	3000	2000	Argillic and vertic calcisols; S(z) originally calculated with depth-to-Bk-horizon transfer equation of Retallack (2009b), updated here with the transfer function of Breecker and Retallack (2014)
Schaller et al., 2012	magnetostratigraphy (Hartford Basin)	200.31			1810.67	mean	905.333	3621.33	16 and 84 percentiles; uncertainty determined originally by varying only S(z); uncertainty calculated here by adopted the generalized, right-skewed errors of +100/-50% taken from the conservative, fully-propagated estimates of Breecker et al. (2013, p. 3218)	right skewed (mode < mean)	2716	1811	3621	3000	2000	Argillic and vertic calcisols; S(z) originally calculated with depth-to-Bk-horizon transfer equation of Retallack (2009b), updated here with the transfer function of Breecker and Retallack (2014)
Schaller et al., 2012	magnetostratigraphy (Hartford Basin)	200.23			1018.67	mean	509.333	2037.33	16 and 84 percentiles; uncertainty determined originally by varying only S(z); uncertainty calculated here by adopted the generalized, right-skewed errors of +100/-50% taken from the conservative, fully-propagated estimates of Breecker et al. (2013, p. 3218)	right skewed (mode < mean)	1528	1019	2037	3000	2000	Argillic and vertic calcisols; S(z) originally calculated with depth-to-Bk-horizon transfer equation of Retallack (2009b), updated here with the transfer function of Breecker and Retallack (2014)
Schaller et al., 2012	magnetostratigraphy (Hartford Basin)	200.15			610	mean	305	1220	16 and 84 percentiles; uncertainty determined originally by varying only S(z); uncertainty calculated here by adopted the generalized, right-skewed errors of +100/-50% taken from the conservative, fully-propagated estimates of Breecker et al. (2013, p. 3218)	right skewed (mode < mean)	915	610	1220	3000	2000	Argillic and vertic calcisols; S(z) originally calculated with depth-to-Bk-horizon transfer equation of Retallack (2009b), updated here with the transfer function of Breecker and Retallack (2014)
Schaller et al., 2012	magnetostratigraphy (Hartford Basin)	199.79			523.333	mean	261.667	1046.67	16 and 84 percentiles; uncertainty determined originally by varying only S(z); uncertainty calculated here by adopted the generalized, right-skewed errors of +100/-50% taken from the conservative, fully-propagated estimates of Breecker et al. (2013, p. 3218)	right skewed (mode < mean)	785	523	1047	3000	2000	Argillic and vertic calcisols; S(z) originally calculated with depth-to-Bk-horizon transfer equation of Retallack (2009b), updated here with the transfer function of Breecker and Retallack (2014)
Schaller et al., 2012	magnetostratigraphy (Hartford Basin)	198.99			1178.67	mean	589.333	2357.33	16 and 84 percentiles; uncertainty determined originally by varying only S(z); uncertainty calculated here by adopted the generalized, right-skewed errors of +100/-50% taken from the conservative, fully-propagated estimates of Breecker et al. (2013, p. 3218)	right skewed (mode < mean)	1768	1179	2357	3000	2000	Argillic and vertic calcisols; S(z) originally calculated with depth-to-Bk-horizon transfer equation of Retallack (2009b), updated here with the transfer function of Breecker and Retallack (2014)
Huang et al., 2012	Late Barremian	127.85	129.4	126.3	392.529	mean	234.036	551.021	+/- 1 standard error; uncertainty determined by Gaussian error propagation by quadrature	right skewed (mode < mean)	530	316	744	1532.5	1135	S(z) calculated with depth-to-Bk-horizon transfer equation of Retallack (2009b), updated here with the transfer function of Breecker and Retallack (2014)
Huang et al., 2012	Early Valanginian	137.9	139.4	136.4	173.736	mean	75.694	271.777	+/- 1 standard error; uncertainty determined by Gaussian error propagation by quadrature	right skewed (mode < mean)	241	105	377	1653.5	1192	S(z) calculated with depth-to-Bk-horizon transfer equation of Retallack (2009b), updated here with the transfer function of Breecker and Retallack (2014)
Huang et al., 2012	Early-middle Berriasian	143.5	145	142	232.36	mean	92.2704	372.449	+/- 1 standard error; uncertainty determined by Gaussian error propagation by quadrature	right skewed (mode < mean)	345	137	553	2314.75	1559	S(z) calculated with depth-to-Bk-horizon transfer equation of Retallack (2009b), updated here with the transfer function of Breecker and Retallack (2014)
Hong & Lee, 2012	Campanian	83			1522	mean	761	3044	16 and 84 percentiles; uncertainty determined originally by varying only S(z); uncertainty calculated here by adopted the generalized, right-skewed errors of +100/-50% taken from the conservative, fully-propagated estimates of Breecker et al. (2013, p. 3218)	right skewed (mode < mean)	1522	1349	1695	1500	1500
Hong & Lee, 2012	radiometric constraints and assumptions about linear sedimentation rates	98			1520	mean	760	3040	16 and 84 percentiles; uncertainty determined originally by varying only S(z); uncertainty calculated here by adopted the generalized, right-skewed errors of +100/-50% taken from the conservative, fully-propagated estimates of Breecker et al. (2013, p. 3218)	right skewed (mode < mean)	1520	1292	1748	2000	2000
Hong & Lee, 2012	radiometric constraints and assumptions about linear sedimentation rates	100.5			1368	mean	684	2736	16 and 84 percentiles; uncertainty determined originally by varying only S(z); uncertainty calculated here by adopted the generalized, right-skewed errors of +100/-50% taken from the conservative, fully-propagated estimates of Breecker et al. (2013, p. 3218)	right skewed (mode < mean)	1368	1300	1436	2000	2000
Hong & Lee, 2012	radiometric constraints and assumptions about linear sedimentation rates	102			1428	mean	714	2856	16 and 84 percentiles; uncertainty determined originally by varying only S(z); uncertainty calculated here by adopted the generalized, right-skewed errors of +100/-50% taken from the conservative, fully-propagated estimates of Breecker et al. (2013, p. 3218)	right skewed (mode < mean)	1428	1300	1556	2000	2000
Hong & Lee, 2012	radiometric constraints and assumptions about linear sedimentation rates	103.5			1060	mean	530	2120	16 and 84 percentiles; uncertainty determined originally by varying only S(z); uncertainty calculated here by adopted the generalized, right-skewed errors of +100/-50% taken from the conservative, fully-propagated estimates of Breecker et al. (2013, p. 3218)	right skewed (mode < mean)	1060	984	1136	2000	2000
Hong & Lee, 2012	radiometric constraints and assumptions about linear sedimentation rates	113.5			449	mean	224.5	898	16 and 84 percentiles; uncertainty determined originally by varying only S(z); uncertainty calculated here by adopted the generalized, right-skewed errors of +100/-50% taken from the conservative, fully-propagated estimates of Breecker et al. (2013, p. 3218)	right skewed (mode < mean)	449	309	589	2500	2500
Gutierrez & Sheldon, 2012	Oxfordian to Kimmeridgian	157.8	163.5	152.1	557.667	mean	278.833	1115.33	16 and 84 percentiles; uncertainty determined originally by varying only S(z); uncertainty calculated here by adopted the generalized, right-skewed errors of +100/-50% taken from the conservative, fully-propagated estimates of Breecker et al. (2013, p. 3218)	right skewed (mode < mean)	1673	1335	2011	6000	2000	Vertisol
Cotton & Sheldon, 2012 (updated by Breecker & Retallack, 2014)	late Hemphillian	5.5	6.1	4.9	222	median	112	524	16 and 84 percentiles; uncertainty based on Monte Carlo simulations of Breecker (2013); best estimate (column F) is the median; mean = 310 ppm	right-skewed (mode < mean	222	112	524	440	440	Aridisol
[truncated: 228 more rows]
[truncated: 26 more columns]
