# Supplementary material for: Future climate forcing potentially without precedent in the last 420 million years
Source: Nat Commun. 2017 Apr 4;8:14845. doi: 10.1038/ncomms14845 (PMC5382278; doi:10.1038/ncomms14845)
Supplement: Supplementary Data 2 — LOESS fit to the CO2 data set in Sup. Data 1. [file ncomms14845-s3.xlsx]

## Sheet: LOESS Fit
Supplementary Data 2. LOESS fit to the CO2 data set in Sup. Data 1.
Age (Ma)	pCO2 probability maximum	lw95%	lw68%	up68%	up95%
0.0039	276.008	175.569	230.661	306.388	342.746
0.5039	275.734	196.684	239.858	311.395	346.502
1.0039	287.21	209.773	250.862	311.939	339.551
1.5039	290.034	221.125	259.695	312.226	334.89
2.0039	295.986	230.995	265.293	314.39	336.491
2.5039	298.016	238.671	267.888	317.586	341.083
3.0039	299.347	243.226	269.252	322.588	343.982
3.5039	302.992	242.175	269.926	329.046	351.099
4.0039	298.328	240.523	269.399	334.415	359.48
4.5039	300.005	238.236	268.389	339.286	366.868
5.0039	302.578	236.173	267.346	344.642	374.114
5.5039	316.981	234.96	265.918	349.271	382.468
6.0039	319.111	230.514	264.791	352.16	389.221
6.5039	320.216	229.417	264.482	356.244	392.786
7.0039	321.3	229.851	262.779	358.054	398.452
7.5039	323.48	225.389	259.133	360.204	402.458
8.0039	307.936	222.625	256.582	361.043	403.73
8.5039	307.343	218.282	252.869	360.704	407.344
9.0039	305.748	213.855	250.515	360.32	408.866
9.5039	303.877	211.486	247.605	359.372	409.151
10.0039	301.66	210.358	246.868	359.98	408.268
10.5039	299.403	210.073	247.504	359.554	408.819
11.0039	302.284	213.12	248.117	358.638	406.045
11.5039	304.168	216.763	250.176	357.745	405.961
12.0039	302.62	218.657	253.19	359.472	403.923
12.5039	301.756	218.92	254.923	359.247	402.911
13.0039	302.029	220.252	259.379	358.249	407.515
13.5039	302.881	224.085	262.02	359.121	410.74
14.0039	306.531	229.683	265.134	357.056	407.542
14.5039	306.583	234.08	269.041	355.881	409.536
15.0039	311.087	237.057	269.697	357.002	414.474
15.5039	308.281	229.111	267.682	358.304	421.869
16.0039	309.274	224.533	266.083	363.111	430.219
16.5039	311.345	219.775	264.999	368.758	438.442
17.0039	314.566	220.258	265.105	374.531	444.82
17.5039	317.722	220.052	266.659	380.595	452.06
18.0039	318.433	220.174	266.013	388.598	459.698
18.5039	322.307	217.006	266.027	397.338	468.458
19.0039	329.949	214.401	269.86	404.827	478.567
19.5039	338.283	213.944	274.428	414.456	490.453
20.0039	347.037	217.491	279.954	422.638	498.66
20.5039	353.001	228.161	288.703	429.826	506.486
21.0039	357.726	237.634	298.329	437.291	510.983
21.5039	353.383	247.148	310.506	446.341	518.592
22.0039	364.281	260.397	321.864	454.7	529.098
22.5039	386.955	272.804	331.984	462.181	540.288
23.0039	405.422	286.017	344.989	474.382	549.114
23.5039	422.13	303.467	361.251	488.404	559.118
24.0039	442.572	328.51	384.996	506.865	570.328
24.5039	467.053	358.596	408.076	528.43	591.307
25.0039	489.118	387.899	435.418	548.6	607.344
25.5039	497.879	415.22	461.14	569.302	630.573
26.0039	518.95	436.685	479.121	591.03	643.635
26.5039	542.702	457.564	500.633	611.445	656.616
27.0039	571.252	481.541	522.394	627.99	674.914
27.5039	595.241	500.199	542.723	646.243	688.062
28.0039	611.436	519.907	563.799	665.028	700.907
28.5039	631.021	544.713	585.593	685.243	721.148
29.0039	648.535	565.328	604.809	704.779	743.446
29.5039	673.594	582.293	627.39	725.071	765.132
30.0039	693.509	603.983	653.527	747.993	788.618
30.5039	740.872	618.979	681.938	776.335	811.696
31.0039	763.851	648.94	715.148	808.265	843.212
31.5039	803.945	674.056	744.898	843.076	878.385
32.0039	836.257	683.511	771.301	875.062	910.539
32.5039	857.902	697.984	791.05	901.098	941.291
33.0039	867.91	710.915	805.544	921.485	961.921
33.5039	881.504	715.266	818.84	933.162	978.538
34.0039	896.719	719.932	826.755	946.87	994.336
34.5039	893.529	723.341	829.228	959.321	1007.08
35.0039	904.176	720.347	830.1	970.632	1022.24
35.5039	904.323	717.231	823.247	978.768	1033.95
36.0039	900.699	713.73	818.201	982.329	1041.37
36.5039	894.765	711.529	816.785	979.184	1041.52
37.0039	894.978	702.623	806.279	968.866	1036.56
37.5039	886.256	682.124	788.257	956.675	1026
38.0039	860.035	661.228	766.042	941.31	1023.32
38.5039	841.875	644.432	748.014	929.054	1017.7
39.0039	814.585	635.518	729.611	918.843	1013.6
39.5039	795.566	629.577	717.331	911.624	1003.63
40.0039	768.217	612.932	705.63	902.09	993.769
40.5039	794.574	602.506	688.026	886.573	984.133
41.0039	766.132	579.283	670.207	872.878	972.06
41.5039	749.275	562.034	648.901	862.353	965.558
42.0039	736.228	539.587	629.204	854.202	971.603
42.5039	717.839	523.531	619.08	852.768	970.639
43.0039	723.591	525.908	615.819	848.164	970.61
43.5039	701.627	527.21	619.528	852.397	971.712
44.0039	732.401	542.405	630.322	868.919	968.011
44.5039	751.413	541.655	638.697	885.167	985.197
45.0039	768.608	551.062	653.127	901.486	1018.71
45.5039	777.063	562.631	660.321	916.329	1043.38
46.0039	790.455	569.427	667.678	930.545	1063.15
46.5039	802.804	585.146	676.883	943.163	1082.27
47.0039	817.338	600.904	699.155	957.374	1102.89
47.5039	833.98	618.941	718.154	976.712	1132.09
48.0039	811.381	630.379	729.261	995.937	1157.94
48.5039	850.04	621.897	735.897	1008.83	1178.64
49.0039	853.412	616.664	737.068	1013.8	1182.5
49.5039	843.317	610.743	730.709	1006.08	1177.26
50.0039	827.606	606.321	721.64	990.275	1142.74
50.5039	812.636	607.08	707.62	966.929	1109.2
51.0039	786.197	598.112	690.28	936.494	1071.27
51.5039	755.565	589.497	666.863	906.492	1027.97
52.0039	730.231	577.265	651.471	876.455	991.287
52.5039	744.052	565.265	635.324	851.242	948.549
53.0039	726.718	545.854	616.664	822.588	907.309
53.5039	701.623	532.412	598.551	788.754	864.234
54.0039	669.94	511.596	577.651	750.583	821.898
54.5039	636.543	491.468	549.861	714.643	783.752
55.0039	604.414	465.995	520.814	683.839	755.906
55.5039	577.466	434.673	494.754	657.574	729.599
56.0039	565.487	413.542	471.813	632.802	700.593
56.5039	535.849	389.448	448.534	601.93	666.955
57.0039	497.394	365.143	421.779	568.99	624.817
57.5039	455.736	343.022	394.211	532.598	590.952
58.0039	417.941	319.901	365.712	499.637	568.055
58.5039	390.442	294.352	339.633	468.4	549.988
59.0039	380.398	273.13	314.765	444.761	533.353
59.5039	364.391	256.706	296.779	426.629	525.411
60.0039	350.135	246.232	285.287	410.82	512.76
60.5039	336.377	238.167	279.346	396.067	496.161
61.0039	328.646	233.4	273.034	381.653	485.984
61.5039	315.575	230.182	267.047	372.948	476.639
62.0039	309.778	223.704	260.705	366.143	470.595
62.5039	304.224	213.933	253.86	357.681	461.898
63.0039	288.169	203.807	245.197	346.547	451.868
63.5039	275.405	189.427	235.267	334.278	436.362
64.0039	261.705	181.502	222.439	321.195	425.986
64.5039	256.669	167.096	207.669	308.406	418.329
65.0039	244.442	153.523	194.118	298.779	423.885
65.5039	235.402	146.09	187.159	292.069	421.646
66.0039	228.843	147.255	185.522	291.013	420.498
66.5039	238.803	149.513	190.88	293.657	416.013
67.0039	247.761	153.693	193.377	298.834	405.996
67.5039	245.153	151.735	193.865	310.751	417.624
68.0039	244.278	150.105	195.927	325.213	445.41
68.5039	247.712	146.107	197.457	341.891	466.634
69.0039	261.65	146.364	203.585	359.435	483.282
69.5039	278.051	150.046	214.52	380.681	504.843
70.0039	304.07	152.008	224.472	406.79	537.554
70.5039	334.704	147.283	236.963	435.202	585.206
71.0039	345.49	141.22	246.4	469.693	633.668
71.5039	355.688	136.675	259.749	511.626	674.629
72.0039	369.234	134.423	272.513	548.939	712.355
72.5039	397.263	155.838	285.974	575.941	752.398
73.0039	435.215	162.711	305.913	599.195	781.543
73.5039	454.204	183.389	330.509	634.554	818.852
74.0039	487.958	198.335	346.508	678.571	873.891
74.5039	515.383	212.307	365.337	717.032	936.125
75.0039	559.274	228.818	379.265	752.621	995.667
75.5039	584.054	249.258	391.766	783.81	1012.84
76.0039	611.014	268.113	411.191	817.161	1043.55
76.5039	624.521	270.481	425.905	847.102	1079.28
77.0039	649.323	277.597	440.4	883.051	1149.12
77.5039	680.952	288.619	455.921	927.872	1182.12
78.0039	714.536	277.584	460.811	977.265	1226.3
78.5039	696.886	265.661	467.725	1002.85	1274.43
79.0039	692.478	264.807	477.777	1021.46	1314.89
79.5039	685.227	275.666	478.634	1043.25	1344.54
80.0039	675.531	284.874	483.953	1055.92	1358.22
80.5039	677.981	278.64	484.298	1068.08	1377.85
81.0039	659.939	274.951	476.377	1085.67	1397.98
81.5039	668.494	272.096	478.125	1101.95	1420.14
82.0039	683.886	253.602	479.697	1103.14	1437.78
82.5039	699.491	245.362	476.755	1098.32	1429.22
83.0039	680.795	250.839	476.823	1094.69	1412.29
83.5039	634.297	232.669	473.634	1065.76	1378.08
84.0039	623.452	223.488	465.19	1050.45	1360.85
84.5039	614.81	213.567	460.886	1044.89	1338.61
85.0039	619.425	196.101	441.811	1032.74	1344.99
85.5039	629.718	199.564	435.962	1015.83	1361.26
86.0039	611.629	202.849	420.392	991.867	1346.3
86.5039	601.041	198.882	419.446	951.279	1309.67
87.0039	574.146	198.176	398.408	915.429	1290.36
87.5039	574.372	194.647	371.08	884.777	1256.57
88.0039	558.551	145.339	353.945	867.598	1273.62
88.5039	498.697	115.807	338.791	854.831	1268.5
89.0039	477.508	103.722	321.413	834.042	1234.29
89.5039	455.563	112.88	318.494	801.497	1179.88
90.0039	450.164	136.275	316.918	777.233	1119.39
90.5039	473.133	160.578	316.549	757.326	1044.34
91.0039	481.148	177.34	319.315	728.16	977.08
91.5039	479.476	188.326	325.361	712.75	947.91
92.0039	462.185	201.485	337.565	699.789	921.667
92.5039	467.864	218.5	358.718	696.253	893.141
93.0039	496.025	253.205	388.633	700.775	862.367
93.5039	522.126	293.076	410.854	714.743	868.692
94.0039	535.299	312.534	427.261	734.361	879.683
94.5039	568.523	329.032	439.668	757.839	926.343
95.0039	596.798	327.609	447.84	793.119	964.61
95.5039	609.855	339.947	464.439	814.944	1014.81
96.0039	622.048	356.714	487.551	851.764	1068.84
96.5039	650.126	371.615	510.909	892.864	1127.38
97.0039	691.829	379.828	536.016	936.496	1201.3
97.5039	730.737	387.246	557.533	986.859	1246.52
98.0039	777.347	390.985	578.982	1022.17	1305.92
98.5039	814.976	405.877	603.907	1055.18	1322.65
99.0039	805.797	453.256	634.119	1077.17	1332.98
99.5039	833.611	492.102	670.847	1105.62	1342.03
100.004	862.053	529.025	709.926	1129.71	1351.09
100.504	898.527	566.589	738.743	1161.08	1364.69
101.004	945.012	589.269	767.706	1191.29	1371.41
101.504	965.857	625.546	790.216	1210.7	1409.24
102.004	986.656	652.846	813.968	1223.24	1402.44
102.504	1006.27	682.308	827.021	1235.87	1403.14
103.004	1013.91	700.806	846.514	1243.6	1399.68
103.504	1012.72	689.345	855.852	1258.65	1420.69
104.004	1027.05	679.807	855.196	1276.3	1441.05
104.504	1040.37	680.472	854.218	1299.18	1477.69
105.004	1046.47	681.969	859.724	1308	1494.91
105.504	1019.65	693.11	866.633	1320.53	1516.04
106.004	1037.44	693.116	871.419	1333.14	1530.78
106.504	1033.25	682.511	870.082	1351.13	1562.19
107.004	1028.16	672.544	868.717	1368.17	1590.83
107.504	1039.07	661.491	857.698	1388.69	1626.42
108.004	1040.79	668.043	858.632	1402.34	1646.39
108.504	1055.28	663.719	868.787	1410.59	1650.65
109.004	1058.74	681.729	872.854	1413.16	1646.9
109.504	1069.77	697.545	880.483	1404.02	1636.46
110.004	1110.78	697.668	891.683	1398.87	1629.87
110.504	1112.36	698.694	890.464	1400.58	1651.27
111.004	1148.07	709.501	884.263	1401.38	1657.74
111.504	1171.66	697.879	885.983	1405.13	1669.78
112.004	1084.42	705.303	893.919	1404.32	1671.19
112.504	1095.61	715.314	900.176	1402.65	1693.67
113.004	1194.91	710.359	909.314	1403.23	1669.1
113.504	1207.55	725.857	930.535	1418.97	1642.38
114.004	1123.15	722.169	935.926	1435.49	1663.06
114.504	1112.02	724	937.77	1448.99	1679.86
115.004	1107.09	715.816	936.313	1450.86	1688.2
115.504	1102.52	712.148	936.631	1436.07	1678.97
116.004	1103.25	716.134	936.379	1426.76	1669.3
116.504	1093.39	743.104	940.094	1412.08	1632.4
117.004	1077.79	754.596	940.916	1395.19	1623.4
117.504	1155.01	758.888	941.325	1380.28	1611.81
118.004	1132.44	751.746	934.439	1365.76	1583.56
118.504	1109.51	751.66	927.024	1349.91	1572.79
119.004	1085.07	747.024	919.335	1327.82	1530.5
119.504	1065.49	759.656	909.912	1291.28	1473.73
120.004	1035.66	762.356	903.048	1252.21	1425.7
120.504	1016.73	756.223	890.6	1222.14	1371.2
121.004	1004.47	742.498	869.835	1198.49	1354.28
121.504	990.698	725.311	854.824	1186.75	1338.19
122.004	983.183	705.712	832.461	1172.31	1324.39
122.504	968.784	695.679	818.283	1150.81	1311.48
123.004	987.359	673.457	797.259	1137.47	1297.03
123.504	931.029	650.685	773.938	1130.03	1298.42
124.004	878.832	609.735	736.589	1124.3	1310.94
124.504	861.743	568.277	709.292	1121.28	1335.44
125.004	856.715	538.964	695.917	1115.2	1324.17
125.504	867.261	526.415	683.602	1106.63	1325.9
126.004	899.517	512.678	679.802	1096.83	1324.28
126.504	935.427	487.919	677.575	1094.93	1347.6
127.004	925.839	489.832	670.17	1107.08	1353.44
127.504	856.057	467.701	660.881	1115.15	1368.53
128.004	848.35	480.116	656.77	1124.32	1380.09
128.504	836.784	485.987	661.022	1133.22	1373.77
129.004	846.832	491.072	670.618	1137.68	1372.52
129.504	913.108	519.508	687.44	1148.31	1371.83
130.004	935.089	521.184	697.98	1158.43	1380.66
130.504	950.575	516.372	705.63	1177.76	1396.33
131.004	906.948	495.438	707.598	1188.38	1425.3
131.504	879.945	493.942	712.982	1204.35	1443.45
132.004	886.476	501.599	724.106	1219.24	1475.08
132.504	892.127	505.102	733.104	1237.06	1503.03
133.004	909.105	505.148	736.645	1263.63	1561.87
133.504	925.751	511.661	733.842	1271.96	1600.78
134.004	949.638	520.881	723.613	1295.63	1647.52
134.504	972.218	511.269	709.42	1318.45	1693.79
135.004	983.04	510.153	715.274	1318.52	1714.28
135.504	993.362	528.452	720.017	1308.18	1726.94
136.004	1003.59	524.259	735.371	1293.88	1756.3
136.504	1024.47	531.455	732.548	1296.57	1733.08
137.004	1011.73	527.231	746.076	1277.64	1722.23
137.504	1014.2	522.938	745.044	1269.18	1710.12
138.004	1007.19	522.36	743.698	1260.91	1673.67
138.504	991.327	535.151	742.073	1231.24	1613.97
139.004	947.702	549.577	741.709	1189.7	1519.2
139.504	919.169	565.379	736.986	1151.4	1402.67
140.004	906.23	560.734	723.558	1110.68	1313.56
140.504	890.397	562.918	704.893	1079.46	1249.5
141.004	848.21	539.635	689.875	1044.98	1214.76
141.504	841.343	529.022	679.707	1026.05	1193.05
142.004	831.851	522.397	660.913	997.516	1161.22
142.504	831.676	508.553	632.925	976.984	1147.62
143.004	738.701	491.11	611.233	965.758	1133.15
143.504	725.026	469.98	584.862	954.136	1131.08
144.004	664.429	439.584	557.197	948.958	1120.83
144.504	651.1	422.712	538.806	939.873	1107.48
145.004	713.013	414.457	530.949	933.754	1110.6
145.504	742.411	397.083	520.786	926.538	1119.83
146.004	766.993	381.215	512.664	932.957	1136.45
146.504	754.857	361.192	508.726	946.889	1182.33
147.004	746	340.77	499.844	954.48	1214.79
147.504	737.929	328.652	502.399	960.819	1233.47
148.004	725.332	325.219	508.492	973.429	1245.62
148.504	717.123	346.184	517.76	993.499	1265.68
149.004	738.034	376.001	540.457	1009.46	1272.91
149.504	717.241	398.712	560.991	1026.95	1306.3
150.004	703.376	386.684	563.903	1057.26	1380.45
150.504	824.467	391.321	574.388	1085.88	1414.02
151.004	834.459	382.232	579.568	1092.92	1432.28
151.504	799.597	386.415	583.766	1117.17	1442.11
152.004	812.243	393.187	575.777	1152.23	1458.75
152.504	809.923	358.719	565.847	1195.92	1506.7
153.004	815.456	327.255	568.315	1229.64	1553.08
153.504	827.926	297.853	559.634	1268.55	1618.23
154.004	813.719	294.234	558.683	1295.37	1622.33
154.504	807.175	277.833	551.518	1308.73	1657.82
155.004	794.324	250.686	544.961	1310	1673.13
155.504	756.059	192.316	519.773	1296.03	1706.9
156.004	722.067	156.014	498.118	1284.12	1720.85
156.504	897.278	141.695	485.824	1275.95	1738.05
157.004	858.136	149.046	478.832	1260.69	1751.24
157.504	835.77	157.079	479.449	1245.99	1745.76
158.004	822.841	165.152	480.52	1234.76	1722.43
158.504	814.669	201.155	486.785	1202.27	1674.66
159.004	797.348	223.291	494.438	1169.64	1615.62
159.504	796.496	230.655	506.735	1132.27	1577.01
160.004	795.331	257.92	519.985	1113.88	1536.16
160.504	782.892	280.14	519.734	1110.67	1526.31
161.004	785.348	327.059	537.818	1103.64	1484.46
161.504	793.062	355.204	554.283	1105.92	1451.69
162.004	775.161	407.974	579.295	1111.05	1421.61
162.504	785.091	445.942	620.04	1121.36	1379.77
163.004	771.406	484.03	653.737	1128.87	1347.41
163.504	881.364	519.584	675.856	1135.23	1361.4
164.004	855.446	529.683	690.357	1142.74	1384.46
164.504	861.986	555.044	715.378	1156.32	1392.36
165.004	871.253	579.043	740.989	1156.63	1389.35
165.504	877.204	614.583	773.167	1161.22	1388.32
166.004	895.898	658.851	803.707	1166.72	1375.63
166.504	929.985	692.503	821.568	1175.09	1355.02
167.004	974.75	709.884	844.154	1186.9	1341.55
167.504	1004.32	717.866	856.27	1192.46	1344.47
168.004	1011.74	735.247	874.774	1194.43	1337.68
168.504	1029.62	748.078	887.366	1194.37	1323.74
169.004	1045.27	759.745	902.166	1190.17	1329.48
169.504	1041.41	761.075	903.907	1189.21	1323.07
170.004	1037.52	736.207	902.764	1198.95	1350.18
170.504	1029.03	739.558	895.219	1219.84	1384.06
171.004	1071.4	734.428	895.513	1231.69	1413.76
171.504	1064.67	720.609	887.675	1244.03	1451.62
172.004	1048.07	696.831	873.608	1260.53	1508.77
172.504	1043.98	650.986	854.279	1289.16	1569.38
173.004	1040.97	615.014	828.133	1312.55	1637.33
173.504	1027.7	582.268	808.453	1329.39	1718.12
174.004	1022.63	569.602	792.868	1345.36	1783.87
174.504	1018.11	550.833	787.986	1356.31	1826.13
175.004	1015.82	545.453	772.695	1360.79	1848.39
175.504	1012.49	530.815	764.251	1364.9	1844.1
176.004	1020.94	518.835	754.681	1366.69	1833.68
176.504	1015.73	506.267	747.759	1382.8	1856.58
177.004	1008.42	498.316	736.922	1374.7	1892.12
177.504	999.391	501.16	727.157	1357.36	1865.44
178.004	998.067	512.851	728.632	1341.62	1849.54
178.504	983.26	530.104	738.403	1315.96	1802.39
179.004	971.064	542.213	747.303	1299.84	1749.05
179.504	941.814	529.93	742.092	1285.47	1713.55
180.004	909.496	542.586	739.292	1265.09	1748
180.504	908.942	538.515	736.38	1256.04	1699.73
181.004	912.622	547.157	735.259	1241.65	1639.33
181.504	926.377	553.231	739.975	1229.5	1591.2
182.004	920.924	548.017	741.053	1210.24	1534.79
182.504	921.057	558.478	735.015	1185.36	1479.22
183.004	895.843	550.33	722.979	1186.92	1448.96
183.504	896.31	548.656	721.68	1185.25	1478.03
184.004	923.147	568.283	728.53	1190.58	1470.77
184.504	859.466	593.265	737.673	1184.5	1499.77
185.004	956.902	607.539	749.644	1204.91	1540.25
185.504	965.184	578.772	754.392	1242.25	1579.13
186.004	945.033	567.27	751.883	1289.32	1664.52
186.504	950.251	542.965	743.577	1347.14	1793.6
187.004	947.846	530.43	754.77	1393.99	1884.93
187.504	952.484	534.891	771.205	1431.42	1987.17
188.004	972.147	551.791	796.782	1490.24	2117.42
188.504	985.241	576.096	818.097	1589.76	2225.47
189.004	1005.13	555.425	838.007	1688.92	2356.76
189.504	1074.93	561.745	844.561	1797.66	2513.56
190.004	1111.68	577.305	871.67	1884.77	2628.38
190.504	1156.62	624.874	908.112	1957.46	2759.35
191.004	1196.72	666.935	954.964	2008.93	2812.96
191.504	1246.89	720.128	1022.31	2060.05	2861.19
192.004	1345.54	757.628	1073.89	2143.95	2918.25
192.504	1436.28	781.148	1126.85	2233.77	2992.39
193.004	1466.45	810.428	1172.36	2301.15	3045.34
193.504	1449.82	833.902	1218.24	2355.26	3073.04
194.004	1740.76	882.853	1254.2	2399.23	3071.17
194.504	1769.77	926.932	1301.27	2402.85	3022.15
195.004	1796.57	990.875	1340.61	2362.87	2914.2
195.504	1800.11	1050.78	1369.51	2368.15	2849.58
196.004	1783.74	1068.4	1387.9	2345.15	2767.18
196.504	1772.47	1104.17	1411.47	2331.56	2734.43
197.004	1768.36	1110.68	1423.93	2316.5	2727.55
197.504	1770.42	1129.13	1444.34	2296.31	2672.27
198.004	1767.68	1158.82	1458.8	2256.78	2582.55
198.504	1768.01	1190.27	1456.86	2192.18	2499.02
199.004	1725.17	1161.61	1443.47	2152.46	2442.67
199.504	1731.48	1150.13	1413.08	2117.68	2430.05
200.004	1732.56	1151.22	1389.11	2085.77	2401.15
200.504	1730.6	1139.72	1375.09	2063.19	2393.52
201.004	1723.92	1148.13	1370.54	2028.4	2356.15
201.504	1732.22	1137.75	1363.05	1993.03	2291.21
202.004	1689.51	1146.14	1343.47	1948.82	2240.98
202.504	1550.94	1120.93	1327.44	1914.06	2220.93
203.004	1521.18	1096.07	1297.18	1895.57	2172.94
203.504	1602.61	1076.42	1276.17	1862.66	2140.69
204.004	1583.01	1063.52	1255.44	1832.03	2088.8
204.504	1545.19	1023.82	1236.3	1790.21	2053.81
205.004	1492.68	988.239	1209.18	1760.92	1993.55
205.504	1461.27	953.656	1183.84	1725.13	1952.53
206.004	1543.67	919.865	1154.67	1692.57	1921.07
206.504	1540.96	901.123	1124.49	1673.12	1898.23
207.004	1505.03	878.939	1096.45	1649.47	1878.99
207.504	1437.95	871.699	1076.58	1618.32	1854.54
208.004	1368.3	849.241	1050.23	1593.22	1834.18
208.504	1348.82	832.229	1031.49	1565.29	1818.11
209.004	1277.87	797.275	999.008	1543.66	1820.72
209.504	1240.43	784.183	979.734	1531.17	1802.67
210.004	1206.6	785.495	969.542	1522.98	1792.16
210.504	1197.14	783.032	960.619	1504.6	1765.11
211.004	1178.39	789.109	964.246	1500.91	1725.55
211.504	1170.68	778.828	970.662	1492.65	1722
212.004	1172.91	776.069	961.152	1494.12	1722.13
212.504	1223.65	782.283	951.703	1504.1	1729.93
213.004	1231.62	774.672	948.452	1519.33	1745.07
213.504	1210.86	780.258	960.286	1545.78	1767.07
214.004	1207.79	819.618	981.771	1559.19	1763.33
214.504	1324.31	835.962	1015.65	1580.21	1786.7
215.004	1339.32	846.096	1035.4	1616.22	1821.2
215.504	1361.99	851.611	1054.43	1654.02	1899.8
216.004	1381.16	860.065	1077.21	1695.16	1967.08
216.504	1406.39	862.936	1101.46	1732.44	2019.79
217.004	1439.63	878.805	1131.41	1758.11	2083.94
217.504	1450.96	925.997	1161.61	1787.77	2115.52
218.004	1501.04	964.38	1190.15	1843.29	2199.67
218.504	1531.76	989.702	1229.06	1897.75	2244.38
219.004	1552.4	1011.02	1237.77	1959.1	2272.16
219.504	1589.3	1016.16	1243.97	2023.41	2375.01
220.004	1599.29	1032.56	1278.66	2081.03	2446.3
220.504	1614.51	1026.21	1315.3	2120.76	2498.11
221.004	1660.23	1038.65	1345.94	2174.2	2540.79
221.504	1702.54	1085.65	1397.46	2225.46	2617.76
222.004	1776.13	1113	1430.04	2288.12	2691.29
222.504	1818.97	1140.78	1458.82	2336.76	2771.85
223.004	1854.49	1137.36	1480.5	2394.83	2834.97
223.504	1911.95	1152.19	1498.52	2428.05	2863.23
224.004	1955.25	1186.25	1525.36	2436.79	2850.08
224.504	2047.59	1192.73	1532.48	2475.28	2869.41
225.004	2131.92	1226.87	1552.95	2507.31	2909.25
225.504	2111.68	1203.71	1552.64	2541.55	2955.17
226.004	2073.2	1198.27	1542.54	2561.44	2995.16
226.504	2062.8	1187.17	1538.66	2575.35	3028.95
227.004	2059.04	1185.58	1537.01	2572.9	3016.58
227.504	2051.57	1173.59	1521.6	2515.33	2992.94
228.004	2082.91	1165.92	1500.78	2467.63	2976.67
228.504	2023.94	1159.33	1459.57	2414.34	2919.56
229.004	1989.51	1127.32	1414.98	2383.15	2839.76
229.504	1975.23	1075.88	1372.49	2340.36	2823.87
230.004	1938.98	1042.73	1347.88	2296.47	2774.52
230.504	1892.22	1048.8	1331.39	2225.72	2721.56
231.004	1767.46	1026.96	1326.16	2181.75	2668.5
231.504	1662.83	984.421	1312.98	2151.27	2623.15
232.004	1613.52	950.104	1266.73	2101.69	2592.51
232.504	1624.32	889.705	1206.34	2080.55	2588.6
233.004	1518.27	836.556	1138.78	2076.78	2589.37
233.504	1495.34	770.801	1081.68	2038.15	2572.95
234.004	1478.47	702.033	1028.22	2013.87	2580.5
234.504	1447.15	663.761	972.632	1984.09	2625.94
235.004	1398.8	590.927	894.509	2005.38	2678.79
235.504	1352.41	540.8	819.252	1999.55	2709.71
236.004	1300.84	464.012	772.882	1991.46	2743.92
236.504	1248.87	388.835	720.175	1963.35	2721.26
237.004	1210.03	339.536	661.957	1935.07	2650.36
237.504	1205.65	297.949	615.23	1868.19	2582.57
238.004	1204.76	277.29	558.507	1779.31	2514.92
238.504	1167.29	238.126	518.133	1746.18	2463.38
239.004	1110.06	204.063	469.195	1695.7	2446.86
239.504	1033.59	175.944	422.402	1619.18	2349.34
240.004	532.662	143.288	390.743	1517.23	2229.6
240.504	528.964	130.294	356.969	1411.06	2068.5
241.004	532.536	128.131	331.629	1299.24	1903.28
241.504	519.867	127.689	306.086	1193.07	1774.74
242.004	491.716	101.218	288.685	1096.64	1644.34
242.504	424.2	69.489	267.757	1005.54	1494.31
243.004	388.878	61.5848	250.539	936.49	1441.68
243.504	400.125	76.1633	249.15	887.764	1350.76
244.004	424.245	85.5484	243.882	847.194	1277.57
244.504	417.991	91.7904	246.472	787.357	1187.84
245.004	420.965	68.5169	245.415	773.109	1152.25
245.504	414.967	38.512	233.068	789.556	1146.75
246.004	429.514	9.84909	227	812.607	1136.35
246.504	451.454	1.08145	224.195	856.871	1144.05
247.004	490.728	-17.8402	231.322	900.573	1193
247.504	550.553	-4.25279	259.304	956.17	1295.43
248.004	615.487	-21.2404	286.46	1033.81	1409.61
248.504	668.763	-33.9951	306.473	1102.66	1491.73
249.004	691.139	-32.5869	326.079	1167.76	1592.9
249.504	738.907	-22.3404	345.677	1215.13	1635.85
250.004	772.378	2.58542	365.212	1248.69	1668.2
250.504	769.712	20.6143	397.279	1283.43	1693.62
251.004	825.965	37.7027	419.583	1329.46	1730.1
251.504	856.754	30.8883	443.399	1378.51	1754.5
252.004	878.739	41.1958	461.747	1420.36	1790
252.504	871.556	64.3672	466.737	1429.52	1839.21
253.004	856.324	83.046	461.011	1428.29	1824.79
253.504	865.391	74.2056	457.744	1402.08	1823.61
254.004	868.955	71.5218	455.639	1381.52	1763.62
254.504	856.251	44.3544	433.03	1327.19	1715.23
255.004	849.852	22.5572	420.209	1300.54	1680.77
255.504	844.336	8.42642	397.563	1269.26	1657.02
256.004	810.899	-19.4305	365.55	1233.76	1619.93
256.504	778.238	-41.6602	347.341	1178.35	1550.92
257.004	727.602	-48.4845	315.694	1115.07	1466.66
257.504	677.852	-40.6536	274.545	1040.7	1386.85
258.004	637.305	-54.7618	245.435	977.512	1294.66
258.504	610.687	-57.8256	217.164	909.746	1221.11
259.004	580.344	-75.0449	203.911	858.39	1159.68
259.504	562.036	-85.7347	188.945	821.528	1119.81
260.004	535.641	-98.8661	174.238	788.706	1071.69
260.504	495.654	-76.9886	177.12	748.784	1006.07
261.004	461.026	-61.0905	166.752	711.718	1010.42
261.504	409.905	-76.1259	152.072	689.948	1011.73
262.004	373.085	-84.4941	139.01	670.295	1003.75
262.504	352.02	-89.7671	124.087	656.641	1008.22
263.004	344.769	-83.0517	122.84	652.95	1015.91
263.504	349.699	-70.322	130.585	655.042	1029.96
264.004	356.782	-68.5181	134.217	650.101	1027.38
264.504	340.114	-57.9943	134.495	650.819	1071.67
265.004	320.405	-40.4787	142.162	649.716	1082.38
265.504	322.437	-33.1322	145.989	643.095	1087
266.004	321.185	-21.7637	154.513	633.359	1063.24
266.504	316.967	-2.76225	158.927	620.908	1019.94
267.004	308.796	3.069	162.167	598.008	971.324
267.504	306.945	20.9428	167.887	584.522	914.377
268.004	301.882	36.1854	175.962	582.15	872.691
268.504	300.747	46.4549	176.01	566.84	820.392
269.004	325.45	48.6336	187.036	553.54	793.65
269.504	331.278	58.6697	196.334	551.925	771.313
270.004	325.107	84.7067	208.519	550.625	760.279
270.504	351.086	118.207	225.795	552.931	734.61
271.004	337.609	132.397	241.579	561.928	732.04
271.504	358.778	146.576	253.584	578.86	735.53
272.004	389.792	152.866	260.729	599.937	745.3
272.504	417.235	159.845	267.816	615.982	765.139
273.004	443.766	162.189	275.875	634.046	791.517
273.504	432.285	181.285	294.604	652.078	809.096
274.004	525.874	198.472	314.22	686.75	838.787
274.504	543.865	203.485	332.049	722.202	883.141
275.004	555.968	211.129	341.558	759.478	915.252
275.504	551.321	221.713	358.226	787.125	941.317
276.004	560.264	232.185	370.814	806.365	969.515
276.504	571.308	253.999	389.605	821.431	972.999
277.004	583.055	271.048	411.822	819.179	1003.47
277.504	591.365	300.657	423.215	830.02	1024.57
278.004	611.665	315.559	429.562	846.489	1036.87
278.504	636.818	321.664	440.551	865.105	1044.37
279.004	665.826	332.482	457.878	879.352	1056.86
279.504	681.575	339.719	465.976	879.707	1070.69
280.004	690.311	350.571	480.616	879.25	1071.88
280.504	675.828	360.747	482.311	868.601	1058.34
281.004	651.438	360.566	484.84	862.54	1056.9
281.504	633.54	338.52	477.907	867.831	1049.02
282.004	625.921	335.373	471.964	870.892	1063.02
282.504	616.27	344.524	477.84	868.857	1055.2
283.004	610.598	349.5	476.268	861.653	1075.03
283.504	612.563	356.968	481.388	855.051	1067.41
284.004	610.793	360.115	480.867	847.614	1090.7
284.504	591.401	345.508	474.984	842.55	1086.13
285.004	596.599	327.11	467.833	846.694	1071.97
285.504	639.354	315.658	461.666	837.432	1082.17
286.004	642.91	319.239	457.415	835.818	1080.62
286.504	638.808	325.553	452.395	829.812	1056.9
287.004	616.905	346.345	446.773	817.51	1028.5
287.504	565.92	328.071	446.46	819.214	1009.25
288.004	562.521	323.704	433.484	814.341	1000.26
288.504	562.754	304.145	421.596	804.838	1002.45
289.004	555.516	296.375	410.101	798.595	981.19
289.504	547.898	287.446	401.637	786.996	967.835
290.004	545.093	281.597	393.414	769.787	962.967
290.504	563.609	279.147	380.11	751.527	962.414
291.004	549.536	251.749	370.283	745.294	976.1
291.504	527.593	225.979	357.384	739.804	968.89
292.004	518.389	206.786	337.614	736.958	963.979
292.504	499.238	194.527	324.667	725.87	970.738
293.004	479.796	195.615	317.499	713.095	947.937
293.504	491.525	175.232	309.743	702.19	940.028
294.004	436.075	165.24	300.543	687.29	940.08
294.504	414.427	143.567	286.545	675.154	917.39
295.004	404.645	119.103	277.635	668.844	926.48
295.504	396.437	107.46	270.699	660.806	943.361
296.004	399.842	107.336	268.01	658.767	948.694
296.504	443.738	120.16	264.864	643.983	953.461
297.004	444.7	127.864	265.5	629.912	957.035
297.504	454.52	125.563	256.512	625.725	963.642
298.004	458.315	108.148	255.312	629.341	960.939
298.504	453.174	95.8063	254.769	631.006	957.676
299.004	451.661	93.6444	254.311	637.375	930.875
299.504	386.741	100.179	256.371	637.747	897.514
300.004	408.818	110.651	266.722	636.945	862.185
300.504	380.44	119.959	267.678	635.479	854.204
301.004	383.283	133.303	265.635	648.797	847.429
301.504	399.464	138.41	263.629	654.998	845.555
302.004	415.968	134.721	263.46	650.098	825.679
302.504	407.484	128.37	258.818	641.022	808.264
303.004	400.311	138.062	262.976	635.116	806.723
303.504	388.033	138.337	261.76	625.914	812.351
304.004	370.494	127.479	259.223	632.006	841.265
304.504	356.026	115.881	251.646	639.398	833.305
305.004	352.457	96.1555	246.146	646.638	844.533
305.504	359.448	99.2738	236.397	638.472	839.935
306.004	365.002	89.2231	234.366	630.982	820.357
306.504	374.694	98.9262	235.369	614.111	811.148
307.004	377.012	105.125	229.898	595.015	794.075
307.504	360.057	102.516	223.455	582.291	785.853
308.004	342.734	109.069	217.96	572.627	770.039
308.504	333.006	108.964	213.853	565.255	750.552
309.004	335.514	119.895	216.574	546.289	715.858
309.504	356.022	129.702	223.569	520.412	681.013
310.004	351.732	138.845	230.971	499.036	636.695
310.504	349.068	151.577	238.107	474.825	595.874
311.004	338.073	164.109	239.879	460.581	566.372
311.504	338.392	165.165	240.671	450.265	553.949
312.004	341.094	177.376	239.781	440.382	545.449
312.504	336.216	184.248	244.632	426.871	527.141
313.004	329.215	201.635	249.86	418.567	500.083
313.504	320.637	201.914	256.434	409.469	471.879
314.004	319.46	202.311	258.747	404.992	461.335
314.504	326.796	201.55	259.933	399.89	457.449
315.004	328.59	199.229	260.778	398.856	458.448
315.504	329.937	195.878	262.701	400.239	456.271
316.004	335.447	189.262	261.923	404.493	468.708
316.504	335.976	186.005	261.599	409.218	484.301
317.004	355.254	175.059	256.612	419.104	496.88
317.504	351.246	166.278	250.546	429.58	518.096
318.004	341.633	151.22	243.601	441.229	537.685
318.504	330.389	145.647	238.006	444.998	546.034
319.004	325.736	133.433	236.45	450.686	554.16
319.504	332.505	132.153	232.512	455.081	567.061
320.004	336.782	115.399	233.648	465.563	587.149
320.504	337.86	102.449	227.41	473.625	605.34
321.004	340.627	96.9211	221.905	479.384	614.305
321.504	337.343	94.5779	217.679	482.508	618.069
322.004	331.152	100.401	215.906	483.3	620.907
322.504	324.962	101.25	211.351	484.469	611.673
323.004	333.29	106.569	209.469	481.807	592.385
323.504	360.134	102.923	208.303	474.636	584.913
324.004	355.607	96.9373	206.427	468.541	575.604
324.504	343.079	92.3812	199.485	456.9	581.478
325.004	339.435	85.8256	196.984	453.592	583.776
325.504	347.442	82.0912	193.572	446.288	569.509
326.004	352.075	84.6224	189.83	439.706	563.616
326.504	347.334	83.1088	182.4	433.034	558.12
327.004	316.515	75.9635	174.126	432.023	549.137
327.504	306.487	67.8325	170.049	432.797	556.085
328.004	303.274	54.8147	157.262	435.076	558.756
328.504	298.402	45.8588	151.062	430.55	567.441
329.004	291.548	38.9178	146.604	428.96	570.76
329.504	275.447	26.5025	143.123	428.642	573.8
330.004	260.021	16.3837	131.041	428.418	572.89
330.504	296.542	0.964167	123.001	426.301	577.826
331.004	296.248	-19.0861	114.902	430.205	592.575
331.504	301.058	-20.3129	112.272	431.72	600.614
332.004	300.258	-24.0223	107.128	432.441	601.253
332.504	283.849	-17.6815	103.834	437.427	599.664
333.004	262.843	-16.4949	100.931	435.492	593.157
333.504	223.42	-22.1095	97.3646	433.039	593.235
334.004	216.775	-21.3507	95.7274	435.312	610.453
334.504	218.056	-18.5313	93.3183	438.777	619.012
335.004	219.252	-13.4157	93.9644	443.206	645.785
335.504	256.432	-6.61724	96.3699	452.95	670.699
336.004	268.427	3.26117	96.3024	458.951	683.777
336.504	242.818	-1.69674	95.665	467.792	707.52
337.004	231.429	-7.30638	100.258	481.828	737.115
337.504	235.609	-3.72074	105.094	503.404	778.445
338.004	226.564	-3.11945	109.841	533.327	818.255
338.504	225.06	-0.908537	118.078	555.594	852.09
339.004	238.147	5.61723	123.686	578.397	893.018
339.504	274.073	26.7983	134.779	616.693	943.462
340.004	299.457	27.1372	150.143	638.07	981.174
340.504	318.483	20.4756	164.069	672.269	1003.65
341.004	321.742	20.3294	187.999	696.632	1050.81
341.504	297.306	25.7307	202.756	713.805	1080.75
342.004	331.207	37.3743	219.704	735.161	1081.17
342.504	425.016	24.8224	225.565	758.243	1093.35
343.004	489.347	14.6642	240.495	803.596	1095.39
343.504	548.454	8.4414	250.855	843.736	1129.03
344.004	564.736	-7.69678	256.274	873.215	1155.99
344.504	551.136	-9.32862	260.039	905.345	1177.48
345.004	522.392	-24.6324	265.361	935.815	1228.67
345.504	514.324	-40.4902	268.286	964.267	1266.61
346.004	510.032	-56.8071	267.991	995.519	1306.69
346.504	518.31	-81.3832	271.724	1011.11	1383.57
347.004	542.506	-102.572	267.847	1052.22	1468.08
347.504	563.366	-123.845	274.831	1062.35	1542.4
348.004	585.468	-118.109	268.438	1091.4	1581.27
348.504	620.295	-118.629	269.258	1117.98	1606.04
349.004	644.642	-129.08	270.28	1124.4	1627.2
349.504	648.882	-112.424	270.484	1145.79	1651.1
350.004	647.811	-117.04	259.169	1159.11	1673.4
350.504	668.683	-118.886	263.854	1181.4	1703.91
351.004	681.121	-109.339	251.704	1200.19	1723.53
351.504	698.353	-110.718	246.495	1202.4	1777.1
352.004	699.263	-127.003	242.523	1209.15	1763.07
352.504	621.119	-111.612	254.582	1214.76	1785.92
353.004	579.876	-97.4637	250.258	1242.9	1788.76
353.504	576.327	-90.8294	248.58	1261.02	1820.77
354.004	588.867	-89.0826	252.324	1268.86	1841.95
354.504	593.518	-105.188	253.444	1298.59	1892.97
355.004	589.044	-114.82	250.569	1314.02	1949.51
355.504	583.19	-117.07	234.765	1349.46	2010.18
356.004	583.12	-135.745	236.984	1388.01	2098.85
356.504	589.883	-166.21	227.235	1425.94	2157.18
357.004	585.695	-203.151	222.328	1456.76	2195.92
357.504	586.407	-238.533	218.466	1479.64	2217.87
358.004	572.86	-248.505	226.197	1483.77	2207.31
358.504	575.099	-224.758	228.743	1494.53	2212.88
359.004	590.218	-183.825	235.101	1515.22	2207.94
359.504	646.141	-182.451	251.438	1482.78	2213.08
360.004	699.756	-186.909	264.045	1463.46	2189.33
360.504	721.035	-182.544	273.419	1463.44	2167.18
361.004	704.841	-168.568	286.07	1458.31	2127.23
361.504	654.826	-148.086	285.143	1424.44	2100.47
362.004	637.948	-113.758	316.118	1383.48	2023.43
362.504	627.409	-90.0611	338.083	1361.73	1993.93
363.004	803.598	-71.1688	342.484	1324.4	1939.79
363.504	905.525	-26.6392	362.467	1329.51	1899.5
364.004	851.184	15.1075	375.875	1312.12	1837.44
364.504	830.049	28.1135	378.536	1323.76	1815.46
365.004	832.069	43.3155	396.893	1293.45	1782.73
365.504	813.174	47.9654	411.663	1299.56	1753.25
366.004	776.762	51.486	422.461	1306.81	1736.88
366.504	773.958	38.6016	423.431	1306.1	1770.64
367.004	800.263	46.0681	418.364	1323.77	1814.74
367.504	809.369	61.4835	415.78	1333.55	1844.57
368.004	797.638	67.8354	411.504	1348.82	1883.85
368.504	808.386	64.3932	416.253	1380.17	1932.43
369.004	809.746	35.154	421.734	1404.46	1998.63
369.504	795.75	13.0419	410.383	1433.11	2032.37
370.004	810.78	3.43483	392.633	1459.02	2093.19
370.504	819.494	-44.9498	387.285	1488.63	2120.37
371.004	840.036	-87.7411	368.515	1522.36	2120.45
371.504	872.291	-96.1035	366.509	1553.85	2177.49
372.004	935.359	-105.781	374.493	1583.85	2231.84
372.504	969.957	-105.328	374.494	1618.32	2259.6
373.004	956.911	-85.059	379.81	1655.8	2277.75
373.504	948.433	-89.2685	367.828	1698.51	2351.43
374.004	983.06	-91.7798	355.61	1706.73	2361.22
374.504	1021.99	-96.8939	349.716	1723.06	2367.98
375.004	1052.02	-142.508	350.832	1726.62	2378.6
375.504	1150.59	-163.131	352.078	1757.2	2385.62
376.004	1253.4	-187.965	341.713	1796.04	2387.86
376.504	1312.13	-199.333	331.737	1823.57	2398.71
377.004	1335.43	-202.214	347.056	1859.71	2439.12
377.504	1355.12	-189.686	361.288	1893.38	2461.87
378.004	1363.35	-179.874	365.824	1922.46	2480.93
378.504	1306.52	-172.454	404.539	1938.82	2518.6
379.004	1271.95	-147.917	416.914	1974.5	2642.81
379.504	1265.19	-118.703	438.003	2009.22	2732.36
380.004	1269.38	-105.891	458.453	2038.47	2763.62
380.504	1223.35	-111.271	458.494	2040.5	2838.46
381.004	1104.42	-96.8767	460.101	2050.99	2879.35
381.504	1062.01	-101.758	500.529	2065.44	2918.55
382.004	1053.5	-95.1776	505.412	2084.85	2905.07
382.504	1108.37	-100.729	515.669	2086.32	2885.12
383.004	1136.65	-103.098	514.8	2071.81	2853.16
383.504	1190.14	-102.699	522.606	2080.32	2886.66
384.004	1220.28	-109.62	507.508	2066.9	2884.36
384.504	1371.16	-96.9801	506.889	2028.46	2843.67
385.004	1407.4	-76.6587	482.79	1980.85	2752.74
385.504	1332.1	-79.1613	493.096	1960.16	2712.24
386.004	1264.56	-89.2328	488.684	1925.04	2643.53
386.504	1222.17	-53.9438	484.925	1899.48	2676.48
387.004	1176.16	-68.9788	468.761	1891.14	2684.7
387.504	1139.51	-58.3437	467.806	1886.61	2650.95
388.004	1064.6	-37.2764	483.55	1846.25	2667.93
388.504	979.579	-13.2288	493.615	1802.47	2617.08
389.004	1017.44	37.7623	499.777	1776.63	2647.81
389.504	1082.25	71.7721	528.366	1791.77	2662.61
390.004	1128.63	82.3411	524.121	1785.69	2694.9
390.504	1093.36	69.7196	524.349	1811.93	2709.1
391.004	999.999	93.7122	531.795	1863.93	2751.7
391.504	972.168	125.089	542.258	1870.65	2800.89
392.004	985.506	119.308	576.268	1912.3	2749.52
392.504	1010.92	120.304	608.079	1975.85	2737.4
393.004	1046.21	108.158	627.564	2033.79	2785.42
393.504	1077.35	107.669	644.315	2090.51	2777.67
394.004	1113.5	115.935	669.707	2148.92	2762.62
394.504	1191.59	133.714	720.432	2181.32	2797.28
395.004	1296.84	152.962	754.582	2233.98	2850.62
395.504	1669.14	124.629	777.233	2304.89	2872.79
396.004	1709.91	169.972	794.739	2353.64	2913.39
396.504	1759.59	163.347	831.869	2405.66	2956.93
397.004	1788.11	187.114	870.006	2423.01	2972.3
397.504	1785.28	226.801	898.111	2454.67	2960.02
398.004	1809.43	224.742	926.225	2442.11	2981.95
398.504	1818.73	251.37	930.088	2475.79	2987.6
399.004	1826.32	292.641	948.262	2485.68	3006.78
399.504	1775.45	284.642	975.436	2513.27	3006.76
400.004	1731	315.481	973.771	2504.59	3034.89
400.504	1786.44	340.681	1017.58	2507.13	3017.13
401.004	1828.25	340.638	1031.63	2527.59	3033.37
401.504	1841.36	375.552	1028.96	2517.94	3057.89
402.004	1845.38	380.085	1015.75	2507.18	3060.64
402.504	1848.32	426.229	1013.82	2536.05	3116.52
403.004	1830.65	398.424	1024.85	2565.12	3170.8
403.504	1833.66	393.784	1054.64	2590.52	3178.8
404.004	1848.39	455.757	1077.61	2573.14	3176.02
404.504	1685.23	522.101	1129.17	2615.62	3158.95
405.004	1689.11	591.695	1153.56	2597.87	3154.75
405.504	1726.08	659.512	1204.98	2603.16	3158.91
406.004	1793.02	698.697	1251.82	2628.39	3206.52
406.504	1985.84	772.743	1269.97	2652.6	3217.09
407.004	2017.43	830.609	1282.32	2648.73	3155.23
407.504	2021.18	874.819	1333.58	2632.15	3116.78
408.004	2034.54	910.34	1402.74	2606.98	3062.64
408.504	1957.23	937.049	1423.01	2607.24	3034.98
409.004	2159.74	949.536	1435.33	2635.07	3026.94
409.504	2165.27	906.058	1434.32	2658.95	3111.18
410.004	2102.11	904.117	1422.1	2679.17	3202.53
410.504	2059.99	869.687	1405.22	2679.03	3266.02
411.004	2048.24	866.128	1395.62	2683.78	3321.02
411.504	2039.91	799.974	1382.35	2680.14	3373.91
412.004	2055.68	736.695	1347.43	2714.4	3390.2
412.504	2061.56	714.454	1290.05	2741.36	3410.98
413.004	2011.83	675.106	1261.38	2753.48	3453.64
413.504	1925.58	644.387	1233.15	2739.66	3399.23
414.004	1739.57	578.555	1195.58	2729.6	3405.42
414.504	1649.22	467.791	1147.05	2703.66	3377.68
415.004	1579.21	382.819	1093.86	2692.13	3367.12
415.504	1528.61	341.352	1048.65	2680.32	3347.73
416.004	1547.21	266.781	1007.68	2655.23	3380.54
416.504	1568.45	198.072	941.832	2634.47	3426.73
417.004	1504.45	92.7496	874.314	2606.64	3458.21
417.504	1435.26	32.8319	806.255	2583.53	3451.47
418.004	1387.93	-121.53	708.831	2565.37	3473.85
418.504	1354.84	-267.525	578.673	2554.53	3535.61
419.004	1414	-452.601	471.521	2587.45	3588.86
419.504	1443.91	-628.605	351.713	2576.42	3636.69
